# Supplementary material for: MEOX2 Regulates the Growth and Survival of Glioblastoma Stem Cells by Modulating Genes of the Glycolytic Pathway and Response to Hypoxia
Source: Cancers (Basel). 2022 May 6;14(9):2304. doi: 10.3390/cancers14092304 (PMC9099809; doi:10.3390/cancers14092304)
Supplement: Supplementary file 1 [file cancers-14-02304-s001.zip]

Archive with 6 entries (6 files):
- cancers-1596268-figure S1-S4.pdf
- cancers-1596268-file S1 - original image.pdf
- Proserpio Table S1.XLSX
- Proserpio Table S2.xlsx
- Proserpio Table S3.xlsx
- Proserpio Table S4.xlsx
