# Supplementary material for: MEOX2 Regulates the Growth and Survival of Glioblastoma Stem Cells by Modulating Genes of the Glycolytic Pathway and Response to Hypoxia
Source: Cancers (Basel). 2022 May 6;14(9):2304. doi: 10.3390/cancers14092304 (PMC9099809; doi:10.3390/cancers14092304)
Supplement: Supplementary file 1 [file cancers-14-02304-s001.zip › Proserpio Table S1.XLSX]

## Sheet: threshold 0.7
BT273-shRNA18											BT273-shRNA53											BT379-shRNA18
ID	log2FoldChange	pvalue	padj	273C1	273C2	273sh18-2	273sh18-1	Gene.name			ID	log2FoldChange	pvalue	padj	273C1	273C2	273sh53-2	273sh53-1	Gene.name			ID	log2FoldChange	pvalue	padj	379C1	379C2	379sh18-2	379sh18-1	Gene.name
ENSG00000135439	-0.792864	3.26658e-06	0.000461124	1627.6	2081.86	934.681	1205.49	AGAP2			ENSG00000136379	-0.747016	5.04176e-08	1.43427e-05	4906.14	5737.24	2883.87	3453.76	ABHD17C			ENSG00000128274	-0.908616	0.00307627	0.0173292	155.817	185.743	82.2289	99.7456	A4GALT
ENSG00000116883	-0.857587	0.00039246	0.0168955	358.38	281.136	195.545	157.689	AL591845.1			ENSG00000267519	-0.701192	0.000369304	0.0154086	429.392	449.945	265.758	274.796	AC020916.1			ENSG00000167972	-1.12107	2.23875e-12	1.39252e-10	5757.63	5680.95	2245.25	3011.65	ABCA3
ENSG00000109107	-0.80193	6.31353e-09	3.32432e-06	3642.41	2924.46	1831.24	1933.77	ALDOC			ENSG00000259623	-0.703153	0.00218633	0.0499386	408.497	419.949	207.87	297.695	AC125257.1			ENSG00000159842	-1.3172	7.36578e-23	1.76612e-20	1769.73	1713.48	689.921	707.439	ABR
ENSG00000091542	-0.783517	1.12415e-08	4.96504e-06	2777.69	2334.72	1405.71	1562.37	ALKBH5			ENSG00000103740	-0.817336	2.75517e-06	0.000375075	790.875	689.034	401.269	436.729	ACSBG1			ENSG00000250132	-1.34717	0.000640096	0.00475136	98.8107	100.301	37.1033	41.0717	AC004803.1
ENSG00000254682	-0.808863	0.000917331	0.0304812	253.652	250.437	131.593	155.615	AP002387.2			ENSG00000148926	-1.24846	2.31072e-06	0.000336317	370.886	310.551	172.348	116.952	ADM			ENSG00000277283	-1.11878	9.77121e-05	0.000994243	181.153	200.602	86.2401	89.6872	AC004812.2
ENSG00000167654	-1.32791	0.000118019	0.00734399	153.729	303.756	93.4681	89.219	ATCAY			ENSG00000155189	-0.871311	8.43265e-11	5.86397e-08	3345.29	3071.98	1603.76	1899.03	AGPAT5			ENSG00000159239	-1.08405	0.000774505	0.00557569	141.882	143.951	65.1815	69.5704	AC005041.1
ENSG00000186318	-0.714864	3.86935e-08	1.28857e-05	1915.84	1803.96	1074.88	1189.93	BACE1			ENSG00000260285	-0.996379	0.000277766	0.0130217	206.86	235.56	117.091	105.502	AL133367.1			ENSG00000273314	-1.31412	3.92802e-05	0.00045728	165.951	153.238	60.1675	67.894	AC005229.4
ENSG00000069399	-0.8843	2.46119e-06	0.000374375	1811.12	2506.8	987.564	1350.73	BCL3			ENSG00000116883	-1.04043	1.34092e-05	0.00133209	389.691	307.022	176.295	162.751	AL591845.1			ENSG00000222012	-1.58921	0.00401258	0.0214727	74.7415	72.4398	35.0977	14.2494	AC005481.1
ENSG00000113916	-0.892692	4.63267e-10	4.22808e-07	1860.12	2093.17	970.346	1157.77	BCL6			ENSG00000257270	-0.819504	0.000493061	0.0187588	342.678	330.842	217.08	166.84	AL928654.2			ENSG00000272686	-1.06415	0.000967482	0.00673526	198.888	160.668	72.201	98.9074	AC006333.2
ENSG00000134107	-0.701308	1.19683e-08	4.96504e-06	2916.04	3339.7	1925.93	1922.36	BHLHE40			ENSG00000109107	-1.05468	2.51751e-11	1.85363e-08	3960.64	3193.73	1511.66	1926.84	ALDOC			ENSG00000238045	-0.858564	0.0039568	0.0212353	158.351	175.527	98.2736	86.3344	AC009133.1
ENSG00000107159	-1.93474	1.35772e-08	5.31063e-06	453.5	243.975	115.605	67.433	CA9			ENSG00000167772	-1.83767	3.64302e-10	1.89999e-07	598.641	520.525	215.764	101.413	ANGPTL4			ENSG00000224865	-2.73238	7.60243e-05	0.000801544	78.5419	51.0793	4.01117	15.0876	AC009518.1
ENSG00000142453	-0.948654	8.37469e-13	2.29299e-09	2699.86	3228.22	1505.33	1566.52	CARM1			ENSG00000145819	-0.88384	1.97868e-09	7.28445e-07	1764.58	1575.69	835.428	970.781	ARHGAP26			ENSG00000258311	-0.726434	0.00348017	0.0191971	234.359	236.822	148.413	136.626	AC009779.3
ENSG00000221869	-0.731142	4.00118e-07	7.93857e-05	1189.48	1219.87	676.414	773.923	CEBPD			ENSG00000116017	-0.971761	4.19431e-05	0.00308825	360.438	315.844	153.929	188.922	ARID3A			ENSG00000258101	-2.30226	0.000127617	0.0012424	64.607	54.7942	16.0447	8.38198	AC010173.1
ENSG00000133048	-1.66172	4.96065e-18	6.79114e-14	1083.79	1049.41	271.795	400.448	CHI3L1			ENSG00000167654	-1.07929	0.00173751	0.0434099	167.16	331.724	135.51	102.231	ATCAY			ENSG00000272667	-1.20483	0.00548537	0.0276425	152.017	96.5864	39.1089	67.894	AC012306.2
ENSG00000163359	-1.73076	2.98949e-05	0.00267491	94.1589	109.869	27.0565	34.2352	COL6A3			ENSG00000181652	-1.17658	1.29422e-06	0.000215996	459.689	364.368	210.502	156.208	ATG9B			ENSG00000261526	-0.978746	0.00202756	0.0124347	181.153	164.383	73.2038	101.422	AC012615.1
ENSG00000112297	-0.921273	5.87875e-05	0.00449609	309.379	317.49	148.811	181.55	CRYBG1			ENSG00000160862	-1.07014	0.000599987	0.0211199	222.531	189.683	76.3068	117.77	AZGP1			ENSG00000261478	-2.13938	0.000974706	0.00675839	40.5377	47.3645	9.02513	10.8966	AC013391.3
ENSG00000235706	-1.04484	2.67052e-06	0.000393113	339.164	428.167	184.476	187.775	DICER1-AS1			ENSG00000176171	-0.925691	2.28502e-10	1.43008e-07	2766.49	2885.83	1672.17	1309.37	BNIP3			ENSG00000223947	-0.899432	0.00272187	0.0156956	162.151	156.024	83.2317	87.1726	AC016738.1
ENSG00000250091	-0.94829	0.00162312	0.0452555	152.768	171.267	77.4801	90.2564	DNAH10OS			ENSG00000187479	-1.24636	1.89119e-09	7.17336e-07	582.97	627.277	215.764	291.153	C11orf96			ENSG00000267519	-1.11752	0.00520122	0.0264322	88.6763	91.9428	43.1201	40.2335	AC020916.1
ENSG00000143590	-0.951126	0.000582003	0.0225074	193.122	193.887	108.226	92.3313	EFNA3			ENSG00000205502	-0.943098	1.66853e-05	0.00151829	582.97	606.985	246.024	368.848	C2CD4B			ENSG00000272267	-0.982649	0.00370781	0.0201906	229.292	299.046	94.2624	172.669	AC021242.3
ENSG00000111674	-0.805571	6.66838e-10	5.07167e-07	8013.11	6407.97	4165.48	4084.36	ENO2			ENSG00000107159	-2.02836	1.35258e-10	8.91065e-08	493.121	266.438	102.62	84.238	CA9			ENSG00000280187	-1.21191	0.000823705	0.00586456	127.947	123.519	46.1284	62.0267	AC022107.1
ENSG00000177106	-1.07894	0.000184605	0.0101688	466.951	266.595	150.041	196.074	EPS8L2			ENSG00000142408	-0.962171	1.16478e-09	4.85987e-07	1018.63	975.764	543.357	482.528	CACNG8			ENSG00000280206	-0.994364	1.59387e-07	3.59006e-06	635.936	617.596	344.96	284.987	AC026401.3
ENSG00000187017	-1.31743	1.03081e-06	0.000176938	542.855	325.569	191.856	156.652	ESPN			ENSG00000113328	-0.815645	1.07711e-06	0.000187252	1363.4	1837.72	907.788	911.897	CCNG1			ENSG00000260267	-1.53754	2.99494e-06	4.89261e-05	167.218	148.594	54.1508	54.4829	AC026471.1
ENSG00000143226	-0.833047	0.00114067	0.0356524	289.202	407.163	226.291	165.989	FCGR2A			ENSG00000099834	-1.02462	0.000596816	0.0211027	176.563	182.625	94.7257	82.6023	CDHR5			ENSG00000261474	-1.6403	0.009432	0.0427358	41.8045	38.0773	13.0363	12.573	AC026471.4
ENSG00000244682	-1.45608	2.63783e-06	0.00039252	173.906	166.42	63.9518	60.1709	FCGR2C			ENSG00000164463	-0.955074	5.51137e-07	0.000106132	588.194	660.802	292.071	350.037	CREBRF			ENSG00000254615	-0.934446	0.00495053	0.0254101	320.502	350.126	115.321	234.695	AC027031.2
ENSG00000237424	-0.860126	0.00144068	0.0420533	225.789	293.254	120.525	164.951	FOXD2-AS1			ENSG00000047230	-0.734825	7.95104e-06	0.000896605	767.89	857.543	501.257	476.803	CTPS2			ENSG00000257354	-0.896754	4.40716e-07	8.85885e-06	610.6	670.532	332.927	355.396	AC048341.1
ENSG00000163251	-0.725317	1.76545e-05	0.0017903	655.269	753.736	440.284	412.897	FZD5			ENSG00000105516	-0.949138	2.44235e-06	0.000347396	446.108	447.299	239.446	224.089	DBP			ENSG00000275180	-1.51451	1.24646e-05	0.000169687	140.615	158.81	59.1647	46.1009	AC048341.2
ENSG00000013588	-1.22598	0.000327219	0.01511	177.749	134.105	78.71	54.9838	GPRC5A			ENSG00000168209	-0.952131	2.89111e-10	1.57339e-07	1619.36	1984.17	966.991	897.993	DDIT4			ENSG00000226080	-3.43638	1.17998e-06	2.14182e-05	57.0062	51.0793	4.01117	5.86739	AC062028.2
ENSG00000166123	-0.702289	3.98861e-07	7.93857e-05	3377.23	3109.46	1772.2	2211.8	GPT2			ENSG00000235706	-0.725196	0.000823973	0.0262434	368.796	467.59	261.811	245.353	DICER1-AS1			ENSG00000274828	-1.17267	0.000962206	0.00670612	143.149	120.733	51.1424	65.3794	AC068473.5
ENSG00000179111	-1.09426	0.000719865	0.0260025	199.847	343.342	98.3875	155.615	HES7			ENSG00000069696	-1.38804	1.12049e-05	0.00116877	180.742	181.743	60.5192	76.8774	DRD4			ENSG00000273270	-1.21319	1.714e-07	3.83162e-06	521.923	464.358	178.497	245.592	AC090114.2
ENSG00000135547	-0.942288	2.63466e-05	0.00245479	574.561	932.273	396.009	389.036	HEY2			ENSG00000179151	-0.749789	7.49872e-10	3.3522e-07	2370.54	2401.47	1412.99	1424.68	EDC3			ENSG00000254919	-1.19351	0.00893366	0.040949	220.424	226.606	47.1312	147.523	AC090692.1
ENSG00000135245	-0.835032	8.05915e-07	0.000145171	1522.88	1235.22	863.35	683.666	HILPDA			ENSG00000111674	-0.751073	1.4833e-08	4.76064e-06	8713.21	6997.97	4520.52	4811.38	ENO2			ENSG00000279161	-1.34813	9.93285e-05	0.00100862	149.483	129.091	59.1647	50.2919	AC093503.3
ENSG00000159399	-0.775132	1.50488e-11	2.2891e-08	5402.61	5133.16	3252.94	2904.8	HK2			ENSG00000187017	-1.84039	1.54145e-11	1.28629e-08	590.283	355.545	127.617	135.762	ESPN			ENSG00000232533	-0.871381	3.02411e-05	0.00036461	1022.31	990.939	444.237	654.633	AC093673.1
ENSG00000225217	-1.60723	3.41128e-09	1.86802e-06	257.496	371.617	100.847	105.818	HSPA7			ENSG00000176826	-0.897128	0.0020082	0.0472745	204.771	217.915	93.4101	131.673	FKBP9P1			ENSG00000272619	-1.45834	0.00462005	0.0241327	62.0734	57.5803	19.053	24.3077	AC093673.2
ENSG00000090339	-0.99242	0.00035339	0.0158102	209.455	199.542	89.7785	115.155	ICAM1			ENSG00000170345	-0.935802	1.06667e-07	2.6703e-05	1493.99	2135.03	948.573	949.517	FOS			ENSG00000272870	-1.24676	0.00206965	0.0126303	97.5439	90.0854	43.1201	36.0425	AC097534.2
ENSG00000188483	-0.744849	2.50439e-05	0.00236449	2278.07	3397.87	1600.03	1787.49	IER5L			ENSG00000077585	-1.10008	3.59579e-08	1.04671e-05	485.808	465.826	224.974	219.182	GPR137B			ENSG00000265415	-0.756715	0.00247628	0.0145734	248.294	226.606	143.399	137.464	AC099850.3
ENSG00000185885	-1.31428	3.56743e-07	7.28926e-05	323.791	483.102	142.662	181.55	IFITM1			ENSG00000013588	-1.23238	0.000259463	0.0124333	193.279	146.453	60.5192	82.6023	GPRC5A			ENSG00000261604	-1.15273	0.00104375	0.00717021	125.414	121.662	60.1675	51.1301	AC114947.2
ENSG00000167244	-1.07636	3.27185e-07	7.10979e-05	516.913	719.806	274.255	312.266	IGF2			ENSG00000159399	-0.728528	4.02174e-10	1.9896e-07	5874.62	5605.79	3656.15	3276.28	HK2			ENSG00000249592	-1.03484	0.00809905	0.0378064	116.546	89.1567	54.1508	46.1009	AC139887.2
ENSG00000115461	-1.05382	8.88331e-10	6.40066e-07	16890	11376.3	7477.45	6138.47	IGFBP5			ENSG00000164104	-0.703475	2.04914e-07	4.74983e-05	5254.04	6630.08	3619.31	3679.48	HMGB2			ENSG00000273117	-1.56685	0.00123327	0.00824729	83.6091	64.0813	28.0782	21.7931	AC144652.1
ENSG00000213928	-1.08397	0.000217362	0.0114011	211.377	212.468	78.71	120.342	IRF9			ENSG00000102878	-0.876859	4.16275e-05	0.00308315	497.3	447.299	292.071	224.907	HSF4			ENSG00000266903	-1.18298	7.42497e-05	0.000785061	198.888	169.955	78.2178	83.8198	AC243964.2
ENSG00000172183	-0.847294	0.000942869	0.0310812	392.008	440.285	169.718	291.518	ISG20			ENSG00000105376	-0.914278	4.89902e-05	0.003445	428.347	593.751	296.018	248.625	ICAM5			ENSG00000122971	-1.05785	1.63813e-06	2.88194e-05	526.991	462.5	206.575	267.385	ACADS
ENSG00000171223	-0.809415	2.782e-07	6.34759e-05	2037.87	2625.55	1217.54	1443.07	JUNB			ENSG00000185885	-1.64199	4.63538e-07	9.51166e-05	352.08	527.583	88.1475	190.558	IFITM1			ENSG00000157766	-0.852025	0.000274925	0.00237342	388.909	325.979	216.603	179.374	ACAN
ENSG00000006459	-0.839667	9.8166e-05	0.00657626	401.616	445.94	270.565	204.374	KDM7A			ENSG00000185201	-1.20001	1.03214e-05	0.00109486	472.226	458.768	139.457	261.71	IFITM2			ENSG00000120437	-1.01093	9.14479e-13	6.09625e-11	2822.44	2761.07	1512.21	1259.81	ACAT2
ENSG00000198910	-0.721707	3.95325e-08	1.28857e-05	1913.92	1890.4	1074.88	1230.39	L1CAM			ENSG00000142089	-1.02874	0.00094085	0.0282413	200.592	258.498	85.5163	137.398	IFITM3			ENSG00000100813	-0.986616	6.71321e-21	1.29609e-18	8515.46	8702.99	4277.91	4411.44	ACIN1
ENSG00000214402	-1.20538	0.000126828	0.00779346	230.593	179.345	68.8712	107.893	LCNL1			ENSG00000167244	-1.25182	3.54845e-08	1.04671e-05	562.075	786.081	240.761	323.049	IGF2			ENSG00000097021	-0.811068	3.13866e-09	1.04426e-07	1795.06	1642.9	949.644	1008.35	ACOT7
ENSG00000185522	-1.11631	0.00172165	0.0465797	113.375	113.101	50.4236	53.9464	LMNTD2			ENSG00000115461	-1.05207	2.59597e-10	1.54534e-07	18365.6	12423.8	6942.6	7902.83	IGFBP5			ENSG00000072110	-0.708933	1.98623e-08	5.66743e-07	4997.54	4874.83	2799.79	3237.96	ACTN1
ENSG00000113083	-1.01447	0.000583719	0.0225102	258.456	258.516	164.799	92.3313	LOX			ENSG00000092051	-0.91968	0.000316301	0.0139634	333.275	530.23	244.708	213.457	JPH4			ENSG00000196839	-0.71493	0.00689916	0.0332349	453.516	507.078	220.614	363.778	ADA
ENSG00000134013	-0.900745	2.58201e-06	0.000388437	1013.65	1156.05	692.402	472.031	LOXL2			ENSG00000006459	-0.925578	4.92693e-06	0.000615368	436.705	487	232.867	252.714	KDM7A			ENSG00000158859	-2.84298	2.63677e-05	0.000323398	918.433	825.628	64.1787	178.536	ADAMTS4
ENSG00000185022	-0.802214	3.45411e-07	7.27489e-05	778.252	835.33	474.719	451.282	MAFF			ENSG00000214402	-1.22654	0.000159467	0.00887132	250.74	195.859	69.7286	118.587	LCNL1			ENSG00000133597	-0.858402	4.66912e-06	7.23787e-05	564.995	522.867	284.793	314.324	ADCK2
ENSG00000128285	-0.856199	0.00103398	0.0331505	498.658	376.464	180.787	300.855	MCHR1			ENSG00000186007	-0.819725	0.000798961	0.0257747	497.3	625.512	240.761	391.747	LEMD1			ENSG00000148926	-3.02445	8.85203e-06	0.000126169	3198.68	2914.31	198.553	552.372	ADM
ENSG00000106511	-0.815021	3.61267e-11	4.94574e-08	2203.13	2335.53	1248.29	1331.02	MEOX2			ENSG00000185022	-0.842514	1.21303e-07	2.97716e-05	846.247	912.242	497.31	484.164	MAFF			ENSG00000128165	-2.09915	0.00114133	0.00773336	96.2771	76.1546	7.01954	32.6897	ADM2
ENSG00000059728	-0.714905	0.000103165	0.00659965	535.168	475.831	307.461	308.117	MXD1			ENSG00000006432	-0.752463	0.0005865	0.0209152	472.226	405.833	226.289	291.97	MAP3K9			ENSG00000185100	-1.05396	0.000216059	0.0019438	217.89	183.886	93.2596	99.7456	ADSSL1
ENSG00000086967	-1.42204	2.44023e-09	1.45247e-06	748.467	1092.23	265.646	420.159	MYBPC2			ENSG00000152127	-0.701343	4.14457e-10	1.9896e-07	4417.2	4233.9	2644.43	2675.17	MGAT5			ENSG00000104964	-0.918278	1.45306e-18	2.18194e-16	16122.6	15933	8220.89	8739.89	AES
ENSG00000223401	-1.206	0.00100368	0.0324831	110.493	116.332	43.0445	54.9838	NA			ENSG00000100335	-0.772265	4.2917e-10	1.9896e-07	3466.48	3417.82	1885.3	2141.12	MIEF1			ENSG00000157510	-1.04576	1.70482e-15	1.65647e-13	1923.01	1866.72	888.474	946.326	AFAP1L1
ENSG00000167011	-1.98038	2.80668e-12	6.40391e-09	514.991	686.683	100.847	202.299	NAT16			ENSG00000247095	-1.0122	0.000192209	0.0101944	228.8	217.915	118.407	103.866	MIR210HG			ENSG00000135439	-1.02834	3.73666e-08	9.97292e-07	5077.35	4803.31	2897.07	1948.81	AGAP2
ENSG00000104419	-0.707839	1.94066e-07	4.91993e-05	4223.7	3935.1	2216.18	2776.16	NDRG1			ENSG00000126005	-0.776782	4.05867e-07	8.61057e-05	1009.23	1014.58	559.145	619.926	MMP24OS			ENSG00000160216	-0.83477	3.23196e-10	1.31735e-08	3165.74	3030.4	1610.48	1861.64	AGPAT3
ENSG00000245532	-0.738308	5.8498e-10	4.71081e-07	7060.95	6086.44	4062.17	3818.78	NEAT1			ENSG00000059728	-0.728448	8.50898e-05	0.00543402	581.925	519.643	328.909	335.316	MXD1			ENSG00000279355	-0.96349	0.00135216	0.0089022	163.418	178.313	95.2652	80.467	AGPAT4-IT1
ENSG00000100968	-0.785791	5.278e-10	4.51599e-07	2190.63	2347.65	1250.75	1380.82	NFATC4			ENSG00000167011	-1.57708	3.81058e-09	1.32492e-06	559.985	749.909	153.929	281.338	NAT16			ENSG00000124942	-1.20983	1.24563e-12	8.15753e-11	4055.04	3961.9	1453.05	2010.84	AHNAK
ENSG00000170485	-0.777839	1.29175e-09	8.84201e-07	3159.13	3308.2	1725.47	2044.77	NPAS2			ENSG00000104419	-1.2044	2.25931e-22	2.82797e-18	4592.72	4297.42	1806.37	2047.06	NDRG1			ENSG00000185567	-2.99849	1.88558e-31	9.66588e-29	604.266	584.162	57.1591	90.5254	AHNAK2
ENSG00000171246	-1.25965	0.000101785	0.00657626	249.809	153.494	87.3189	80.9195	NPTX1			ENSG00000101158	-0.824058	1.48848e-13	1.9894e-10	7556.67	8307.23	4536.31	4426.17	NELFCD			ENSG00000126878	-0.941624	1.87165e-09	6.54682e-08	9898.81	10047.8	4435.35	5947.85	AIF1L
ENSG00000106236	-1.19591	1.96888e-05	0.00195318	294.967	459.674	132.823	196.074	NPTX2			ENSG00000100968	-0.89452	8.59886e-10	3.71144e-07	2382.03	2563.81	1180.12	1475.39	NFATC4			ENSG00000162433	-1.5046	2.04581e-22	4.67891e-20	1203.46	1209.19	401.117	448.436	AK4
ENSG00000152256	-0.869602	1.81127e-06	0.000291721	839.743	751.312	494.397	377.625	PDK1			ENSG00000140939	-0.88508	2.10994e-08	6.60254e-06	1284	1098.4	678.867	612.565	NOL3			ENSG00000131016	-0.90257	4.37463e-14	3.73754e-12	6992.76	6672.82	3866.77	3444.16	AKAP12
ENSG00000114268	-1.03554	1.39297e-10	1.4669e-07	1977.34	1547.06	926.072	793.634	PFKFB4			ENSG00000124785	-0.879784	1.12991e-12	1.08793e-09	3631.55	3648.97	1847.15	2105.13	NRN1			ENSG00000259943	-1.05285	0.00123567	0.00825224	162.151	141.165	65.1815	80.467	AL050341.2
ENSG00000154217	-0.719302	0.000814623	0.0280529	322.83	369.193	199.235	220.973	PITPNC1			ENSG00000166924	-0.86324	2.85563e-05	0.00232103	893.26	729.617	365.746	521.785	NYAP1			ENSG00000260708	-1.71878	0.000331028	0.00277087	86.1427	77.0834	19.053	30.1751	AL118516.1
ENSG00000151006	-0.880721	0.000403317	0.0173085	243.084	285.983	157.42	130.716	PRSS53			ENSG00000205978	-0.94218	0.00026668	0.0125795	475.361	886.657	368.378	341.859	NYNRIN			ENSG00000272447	-0.980365	0.00789851	0.0371564	107.678	117.018	49.1368	64.5412	AL135925.1
ENSG00000130066	-0.813606	5.48888e-07	0.000102935	1962.92	1714.28	896.556	1193.04	SAT1			ENSG00000110048	-0.817813	1.87362e-11	1.46576e-08	2847.99	2931.7	1576.13	1700.3	OSBP			ENSG00000272841	-1.37382	5.22749e-05	0.00058588	148.216	141.165	50.1396	61.1885	AL139393.2
ENSG00000115884	-1.0475	6.36767e-13	2.17933e-09	2511.54	2246.67	1025.69	1273.96	SDC1			ENSG00000165312	-0.967547	0.00152351	0.0400625	164.026	193.212	101.304	82.6023	OTUD1			ENSG00000278291	-1.03639	0.00886565	0.0407031	138.082	124.448	45.1256	82.1434	AL161772.1
ENSG00000167680	-1.09593	0.00133722	0.0396245	123.944	125.219	54.1131	62.2458	SEMA6B			ENSG00000179094	-0.729007	5.396e-07	0.000106132	1430.26	1678.91	919.629	956.06	PER1			ENSG00000275964	-1.54825	0.010246	0.045604	64.607	40.8635	13.0363	22.6313	AL355001.2
ENSG00000118515	-0.784029	0.0011292	0.0353748	500.579	406.355	205.384	319.528	SGK1			ENSG00000114268	-0.916673	8.46056e-09	2.78686e-06	2150.09	1689.5	1085.4	950.335	PFKFB4			ENSG00000229422	-1.38974	0.00033072	0.00276985	179.886	193.173	46.1284	95.5546	AL512625.2
ENSG00000189410	-0.8693	0.00155524	0.0441321	214.259	180.153	104.537	111.005	SH2D5			ENSG00000137193	-0.727295	0.000112356	0.00679401	506.703	491.411	294.702	307.509	PIM1			ENSG00000225177	-0.805885	2.05197e-07	4.49921e-06	1148.99	1085.67	681.898	596.797	AL590617.2
ENSG00000214193	-0.718253	0.00142504	0.0417988	789.782	627.709	528.833	334.052	SH3D21			ENSG00000198961	-0.795262	1.56446e-06	0.000251055	13082.3	12507.6	5894.04	8844.17	PJA2			ENSG00000272106	-0.828346	0.00140334	0.00919439	430.713	446.712	190.53	302.589	AL691432.2
ENSG00000131389	-0.898661	4.66316e-11	5.80351e-08	1635.29	1468.69	815.386	848.618	SLC6A6			ENSG00000184381	-0.717361	9.55833e-08	2.44167e-05	1718.61	1828.9	1127.5	1032.94	PLA2G6			ENSG00000279561	-1.26372	6.23711e-06	9.31869e-05	236.892	212.676	85.2373	101.422	AL845472.2
ENSG00000183018	-1.5494	6.74623e-05	0.00501934	246.927	144.607	89.7785	44.6095	SPNS2			ENSG00000129219	-0.736564	1.86526e-06	0.00028824	960.124	1041.93	576.248	624.015	PLD2			ENSG00000136010	-1.05087	3.54755e-08	9.51947e-07	535.858	496.863	245.684	252.298	ALDH1L2
ENSG00000141750	-1.08482	0.000186793	0.0101881	286.32	408.778	207.843	121.379	STAC2			ENSG00000143847	-1.50735	7.12831e-13	7.43542e-10	901.618	795.786	359.168	242.082	PPFIA4			ENSG00000109107	-3.15438	3.87203e-38	3.19786e-35	723.345	607.38	87.2429	62.8648	ALDOC
ENSG00000244219	-1.14522	0.000591626	0.0225934	143.16	140.568	54.1131	73.6575	TMEM225B			ENSG00000162148	-1.02476	4.46265e-05	0.00321529	258.053	270.849	126.301	133.309	PPP1R32			ENSG00000175548	-0.748176	5.47194e-05	0.000608877	530.791	539.584	299.835	336.956	ALG10B
ENSG00000215788	-0.703759	1.11648e-06	0.000188699	994.433	1051.84	640.748	616.233	TNFRSF25			ENSG00000167525	-0.708404	5.01693e-05	0.00350821	1095.94	942.239	548.62	694.35	PROCA1			ENSG00000119523	-0.833334	2.51619e-05	0.000310724	595.398	671.461	315.879	394.791	ALG2
ENSG00000182463	-0.93391	6.69529e-09	3.39476e-06	1390.28	1578.56	680.103	872.479	TSHZ2			ENSG00000135406	-0.740413	4.89262e-06	0.000615368	1165.94	1369.25	828.85	692.714	PRPH			ENSG00000091542	-1.26998	6.59702e-24	1.63452e-21	2248.58	2234.49	945.633	913.636	ALKBH5
ENSG00000155158	-0.803007	6.16268e-05	0.00468706	423.715	466.137	232.44	276.994	TTC39B			ENSG00000151006	-0.802453	0.0017955	0.0441538	264.321	312.315	190.767	142.305	PRSS53			ENSG00000123505	-1.64009	9.08368e-40	8.43988e-37	3911.89	3704.64	1168.25	1274.06	AMD1
ENSG00000087301	-1.00739	9.32193e-05	0.00638086	226.75	291.638	132.823	125.529	TXNDC16			ENSG00000172819	-0.742105	8.38141e-07	0.000152044	1227.58	1411.59	751.227	825.205	RARG			ENSG00000165566	-0.792807	1.15387e-06	2.10471e-05	747.415	760.618	450.254	420.775	AMER2
ENSG00000112715	-0.760562	1.69736e-06	0.000279962	11369.2	8044.7	6132	5327.2	VEGFA			ENSG00000069667	-0.705426	0.00173355	0.0434099	855.649	639.628	364.431	547.956	RORA			ENSG00000144233	-0.716559	9.55145e-07	1.76607e-05	1085.65	1035.52	633.764	656.309	AMMECR1L
ENSG00000128564	-1.73476	0.00152025	0.0438153	21616.2	44885.7	8527.73	11453.2	VGF			ENSG00000137818	-0.814465	1.41376e-09	5.62318e-07	23473.4	29606.4	15971.8	14215	RPLP1			ENSG00000167772	-2.00584	8.88789e-07	1.66407e-05	121.613	156.953	43.1201	26.8223	ANGPTL4
ENSG00000126562	-0.757764	2.06488e-05	0.00203369	1876.45	2634.44	1484.42	1185.78	WNK4			ENSG00000075826	-0.776548	0.000337375	0.0143994	448.197	396.128	274.968	220	SEC31B			ENSG00000011426	-0.757571	1.35258e-06	2.41096e-05	3976.5	4019.48	2685.48	2046.04	ANLN
ENSG00000128016	-0.858578	7.61423e-05	0.005475	592.817	927.426	402.159	436.758	ZFP36			ENSG00000214193	-0.89924	1.20491e-06	0.000203808	858.784	685.505	438.106	390.93	SH3D21			ENSG00000182718	-1.28628	1.77506e-19	3.03311e-17	6854.68	6741.54	2472.88	3099.66	ANXA2
ENSG00000186918	-1.21208	3.87916e-13	1.79176e-09	1918.73	1839.5	946.979	677.442	ZNF395			ENSG00000141526	-1.94595	2.41337e-05	0.0020233	2359.04	1235.14	501.257	431.822	SLC16A3			ENSG00000255135	-1.1885	0.00303651	0.0171638	106.412	95.6577	37.1033	51.1301	AP002360.1
											ENSG00000059804	-1.22446	2.56774e-17	1.07134e-13	2258.75	2762.31	1040.67	1107.36	SLC2A3			ENSG00000254682	-2.17855	2.7149e-11	1.32327e-09	224.224	221.034	39.1089	58.6739	AP002387.2
ENSG00000183044	0.820131	1.03397e-06	0.000176938	1110.69	1108.39	2293.66	1626.69	ABAT			ENSG00000131389	-0.739159	1.68576e-07	4.05783e-05	1778.16	1603.92	953.835	1068.92	SLC6A6			ENSG00000261578	-1.19051	0.0001452	0.00138191	192.554	238.68	77.215	111.48	AP003119.3
ENSG00000134575	0.722873	1.67035e-07	4.48373e-05	745.585	740.002	1274.12	1178.52	ACP2			ENSG00000184602	-1.17482	8.2815e-14	1.29574e-10	1789.65	1632.15	668.342	842.38	SNN			ENSG00000179750	-1.0149	4.6058e-06	7.15463e-05	900.698	794.98	336.938	500.404	APOBEC3B
ENSG00000197177	1.18324	2.80751e-05	0.00256232	98.0021	84.0177	227.521	185.7	ADGRA1			ENSG00000170092	-0.888509	0.00187039	0.0451963	182.831	191.447	102.62	99.777	SPDYE5			ENSG00000120318	-1.00985	2.2247e-10	9.31617e-09	3464.71	3293.22	1902.3	1455.11	ARAP3
ENSG00000163485	0.80271	0.000372843	0.0162555	214.259	169.651	349.275	319.528	ADORA1			ENSG00000183018	-1.60252	4.25432e-06	0.000548983	268.5	157.922	78.9381	62.1562	SPNS2			ENSG00000198826	-0.818807	1.06802e-05	0.000148247	1990.15	2140.69	1375.83	968.119	ARHGAP11A
ENSG00000187546	0.944354	0.0012521	0.0380073	86.4724	82.402	167.259	157.689	AGMO			ENSG00000141750	-0.966134	0.000200728	0.0104254	311.335	446.416	223.658	166.84	STAC2			ENSG00000128805	-2.45598	2.33858e-09	7.99204e-08	130.481	156.024	20.0558	31.8515	ARHGAP22
ENSG00000116194	0.876026	0.00156026	0.0441321	201.769	121.987	320.989	271.807	ANGPTL1			ENSG00000159167	-2.27323	1.44347e-15	3.01132e-12	358.349	281.436	59.2036	71.9703	STC1			ENSG00000137962	-1.38093	0.000348704	0.002896	100.078	111.446	41.1145	40.2335	ARHGAP29
ENSG00000157399	1.88997	2.41667e-06	0.000371732	47.0794	33.9302	193.085	106.855	ARSE			ENSG00000104953	-1.03613	0.000476729	0.0184173	174.473	216.15	89.4632	100.595	TLE6			ENSG00000163947	-0.931983	4.54876e-08	1.19262e-06	1211.06	1141.39	546.522	684.808	ARHGEF3
ENSG00000204347	1.96645	3.92643e-13	1.79176e-09	153.729	201.158	899.015	491.742	BTBD17			ENSG00000133069	-0.805837	0.00128783	0.0359015	362.528	532.876	296.018	219.182	TMCC2			ENSG00000170540	-1.47318	1.57636e-35	1.17171e-32	7167.58	7641.47	2538.07	2795.39	ARL6IP1
ENSG00000154274	1.88949	1.54537e-06	0.000258002	42.2754	25.8516	131.593	119.304	C4orf19			ENSG00000157600	-0.703163	1.56835e-05	0.00146448	950.721	1026.93	663.08	555.316	TMEM164			ENSG00000177917	-0.801656	6.54705e-09	2.05334e-07	1404.89	1325.28	786.189	779.524	ARL6IP6
ENSG00000064989	0.710216	0.000100752	0.00657626	388.165	319.106	591.555	564.362	CALCRL			ENSG00000168477	-0.884719	3.48782e-05	0.00269488	1525.33	1108.98	564.407	857.101	TNXB			ENSG00000241553	-0.715545	3.70759e-09	1.21671e-07	3588.86	3674.93	2100.85	2321.81	ARPC4
ENSG00000143318	2.24233	7.3915e-08	2.17901e-05	23.0593	23.428	121.754	98.5559	CASQ1			ENSG00000265972	-1.30166	4.04119e-14	7.22622e-11	5474.48	7528.2	2998.33	2281.79	TXNIP			ENSG00000162704	-0.786448	6.39438e-11	2.93392e-09	4345.14	4195.01	2349.54	2600.09	ARPC5
ENSG00000134256	1.5709	5.08387e-05	0.00397704	37.4714	37.1617	126.674	95.4436	CD101			ENSG00000152332	-1.04385	9.47557e-16	2.37211e-12	5388.81	5082.62	2299.73	2773.31	UHMK1			ENSG00000242498	-0.852386	2.06881e-09	7.16899e-08	1406.15	1394.93	816.273	735.938	ARPIN
ENSG00000112149	0.739871	2.9379e-05	0.00264604	415.068	353.844	677.644	605.859	CD83			ENSG00000155959	-1.12918	2.81825e-16	8.81902e-13	1582.79	1532.46	727.546	697.621	VBP1			ENSG00000113369	-1.80188	0.00115235	0.00779385	2014.22	1896.44	344.96	776.171	ARRDC3
ENSG00000128849	0.707488	0.000644034	0.0243559	305.536	289.215	558.349	413.935	CGNL1			ENSG00000112715	-0.729058	2.61402e-06	0.000363552	12362.5	8785.4	6634.75	6124.02	VEGFA			ENSG00000183876	-2.4387	1.19785e-07	2.79111e-06	125.414	104.016	15.0419	26.8223	ARSI
ENSG00000147119	0.889475	7.6386e-05	0.005475	339.164	370.809	809.237	508.341	CHST7			ENSG00000128564	-1.75736	0.000534369	0.0196953	23504.8	49018.5	10782.9	10668.8	VGF			ENSG00000105011	-0.827755	1.03083e-07	2.43631e-06	1202.2	1294.63	757.108	651.28	ASF1B
ENSG00000124302	0.994745	9.96726e-06	0.00114665	189.279	151.878	338.207	340.277	CHST8			ENSG00000126562	-0.716125	0.000120912	0.00713895	2040.39	2877	1712.96	1285.65	WNK4			ENSG00000072182	-1.42846	4.25902e-08	1.12061e-06	777.818	750.402	362.008	207.035	ASIC4
ENSG00000169862	0.730869	6.06022e-06	0.000775369	1438.32	1042.14	2048.92	2064.49	CTNND2			ENSG00000109046	-0.790351	1.58936e-13	1.9894e-10	10756.7	10040	5921.67	6101.12	WSB1			ENSG00000066279	-0.727917	0.000147442	0.00140056	1887.54	1917.8	1364.8	934.591	ASPM
ENSG00000170891	0.76138	0.000316861	0.014838	325.713	423.32	734.216	538.426	CYTL1			ENSG00000137693	-0.888108	3.81457e-13	4.34063e-10	3104.99	3434.58	1761.63	1772.27	YAP1			ENSG00000143153	-0.842926	5.06673e-07	1.00429e-05	715.744	697.465	379.055	408.202	ATP1B1
ENSG00000011465	1.61922	8.34872e-06	0.00100258	51.8835	39.5853	162.339	118.267	DCN			ENSG00000128016	-0.904036	3.58387e-05	0.00273532	644.61	1012.82	421.003	464.536	ZFP36			ENSG00000204934	-0.757597	0.00665992	0.032374	179.886	190.387	116.324	103.098	ATP6V0E2-AS1
ENSG00000162595	0.877199	0.000154329	0.00892973	233.476	187.424	332.058	438.833	DIRAS3			ENSG00000186918	-1.21938	2.22571e-20	1.39296e-16	2086.36	2008.87	909.104	851.376	ZNF395			ENSG00000123191	-0.786767	0.000671865	0.00493964	364.84	301.832	201.561	184.404	ATP7B
ENSG00000136960	1.49208	2.51101e-08	9.04624e-06	100.885	79.9784	268.106	239.646	ENPP2														ENSG00000253719	-0.915663	4.09454e-08	1.08502e-06	3023.86	3076.83	1374.83	1857.45	ATXN7L3B
ENSG00000125848	0.91143	0.00130458	0.0391361	154.69	110.677	290.243	208.523	FLRT3			ENSG00000140873	1.60897	1.26681e-11	1.13262e-08	115.967	148.217	381.534	425.279	ADAMTS18			ENSG00000087586	-1.13795	2.00066e-11	1.0082e-09	1128.72	1159.04	576.605	464.362	AURKA
ENSG00000164574	0.98933	9.06882e-09	4.28111e-06	1645.86	1616.53	3875.24	2603.95	GALNT10			ENSG00000135298	0.706832	0.000179065	0.00970287	340.588	302.61	542.041	507.881	ADGRB3			ENSG00000178999	-0.886126	1.62646e-06	2.86481e-05	1213.6	1235.19	764.127	562.431	AURKB
ENSG00000177628	0.757551	3.5636e-07	7.28926e-05	1050.16	857.95	1691.03	1533.32	GBA			ENSG00000163485	0.964894	1.90971e-05	0.00165999	232.979	185.272	374.956	438.365	ADORA1			ENSG00000167601	-0.707473	0.00518164	0.0263531	562.461	559.087	259.723	425.805	AXL
ENSG00000150625	0.881158	1.4787e-11	2.2891e-08	2985.22	2558.5	5480.18	4729.64	GPM6A			ENSG00000136010	0.832714	0.000309104	0.013818	231.934	190.565	335.487	413.829	ALDH1L2			ENSG00000160862	-1.88676	0.000154591	0.00145822	102.611	101.23	16.0447	38.5571	AZGP1
ENSG00000155324	0.741424	0.000264943	0.013286	312.262	247.206	495.627	438.833	GRAMD2B			ENSG00000116194	1.19102	8.21527e-06	0.000910005	219.397	133.219	364.431	436.729	ANGPTL1			ENSG00000169255	-1.04103	7.71007e-10	2.93892e-08	756.282	738.329	345.963	379.704	B3GALNT1
ENSG00000155511	0.85883	2.86986e-06	0.000413562	1404.7	922.579	2218.64	1999.13	GRIA1			ENSG00000104267	1.28746	1.43758e-09	5.62318e-07	419.989	318.491	748.596	1047.66	CA2			ENSG00000156966	-0.97302	0.00241996	0.0143143	378.775	387.274	129.36	259.841	B3GNT7
ENSG00000196639	0.838998	0.000227255	0.0116959	335.321	223.778	459.961	537.389	HRH1			ENSG00000018236	0.839489	0.00032882	0.0142911	292.53	197.623	446	429.368	CNTN1			ENSG00000135454	-0.953029	3.75342e-07	7.71761e-06	1888.81	1829.57	1130.15	792.097	B4GALNT1
ENSG00000137959	0.857222	0.0010632	0.0338578	244.044	336.879	664.115	391.111	IFI44L			ENSG00000135047	0.820133	2.71611e-10	1.54534e-07	1428.17	1273.96	2326.04	2441.27	CTSL			ENSG00000086062	-0.9613	3.45538e-08	9.33958e-07	657.471	681.677	327.913	359.587	B4GALT1
ENSG00000163453	0.820262	0.000151145	0.008909	338.203	232.664	500.546	505.228	IGFBP7			ENSG00000136160	0.72123	1.04953e-06	0.000185027	1425.04	1723.91	2812.83	2384.83	EDNRB			ENSG00000108641	-0.778913	0.000253193	0.00222063	383.842	362.199	203.567	230.504	B9D1
ENSG00000137033	1.08137	8.06279e-06	0.00097681	129.709	152.686	328.368	270.769	IL33			ENSG00000183798	0.872801	0.000345732	0.01462	204.771	243.5	488.1	336.952	EMILIN3			ENSG00000236939	-1.29073	0.00162838	0.0103407	202.689	212.676	49.1368	119.862	BAALC-AS2
ENSG00000049130	0.772956	0.000969194	0.0315161	226.75	163.996	332.058	334.052	KITLG			ENSG00000178752	0.841057	2.93772e-07	6.56632e-05	488.942	585.811	945.941	980.595	ERFE			ENSG00000186318	-1.15252	3.06552e-20	5.62618e-18	2507.01	2462.95	1153.21	1082.95	BACE1
ENSG00000102271	1.12517	8.85489e-06	0.00105412	171.984	198.734	494.397	316.416	KLHL4			ENSG00000117228	0.981767	0.000579889	0.0207979	218.353	147.335	280.23	437.547	GBP1			ENSG00000182240	-0.771255	5.3463e-05	0.000597579	819.622	775.477	404.125	528.903	BACE2
ENSG00000168675	1.62254	3.22169e-05	0.00282724	56.6875	36.3538	175.868	109.968	LDLRAD4			ENSG00000104381	0.861834	3.05352e-05	0.00244587	362.528	264.674	570.985	566.766	GDAP1			ENSG00000069399	-1.27919	2.66672e-16	2.8116e-14	1126.19	1023.44	438.22	446.76	BCL3
ENSG00000133067	2.00304	1.96215e-09	1.22099e-06	49.9619	37.9695	190.626	160.802	LGR6			ENSG00000139278	1.14767	0.000314481	0.0139634	120.146	74.1086	192.083	235.539	GLIPR1			ENSG00000162373	-1.01718	0.000450134	0.00355941	229.292	199.674	91.2541	119.862	BEND5
ENSG00000064042	0.744258	9.57466e-06	0.00111082	664.877	549.347	1108.09	925.388	LIMCH1			ENSG00000132975	0.748411	0.000121829	0.00715931	318.648	274.378	511.782	484.164	GPR12			ENSG00000134107	-3.39271	1.03443e-48	1.39798e-45	4865.8	4293.45	558.555	315.162	BHLHE40
ENSG00000128606	1.33516	4.91257e-12	9.60758e-09	500.579	475.831	1473.35	991.783	LRRC17			ENSG00000165072	0.950019	0.000170897	0.00938211	132.683	177.331	315.752	285.428	MAMDC2			ENSG00000089685	-0.75861	1.41615e-07	3.22892e-06	3149.28	3159.49	2056.73	1673.88	BIRC5
ENSG00000128594	0.970286	0.000490456	0.0198361	129.709	106.638	268.106	195.037	LRRC4			ENSG00000144959	0.804604	0.000909019	0.0275886	222.531	179.096	303.912	394.201	NCEH1			ENSG00000281406	-2.36813	2.83062e-10	1.16243e-08	184.953	143.022	35.0977	28.4987	BLACAT1
ENSG00000175928	0.973578	4.34976e-06	0.000607635	687.936	554.194	1496.72	943.024	LRRN1			ENSG00000176046	1.41508	5.77807e-08	1.6072e-05	97.1616	106.752	284.177	260.892	NUPR1			ENSG00000176171	-0.896909	7.45725e-13	5.0853e-11	2442.4	2369.15	1248.48	1334.41	BNIP3
ENSG00000170382	0.745102	2.37945e-08	8.80395e-06	907.961	886.225	1574.2	1433.73	LRRN2			ENSG00000162745	0.965574	0.00219087	0.0499511	243.426	161.451	265.758	520.149	OLFML2B			ENSG00000136122	-1.16395	1.86883e-05	0.000238677	211.556	222.892	93.2596	100.584	BORA
ENSG00000111261	0.789281	6.72638e-05	0.00501934	281.516	234.28	436.594	453.357	MANSC1			ENSG00000138650	1.07434	1.75054e-05	0.00156511	203.726	218.797	544.673	349.22	PCDH10			ENSG00000136492	-0.854499	0.00151676	0.0097865	516.856	529.368	367.022	212.902	BRIP1
ENSG00000087245	0.784969	8.99581e-06	0.00106166	1433.52	1447.69	2983.6	1983.57	MMP2			ENSG00000165443	0.704477	0.00154232	0.0401374	247.605	203.799	390.743	345.13	PHYHIPL			ENSG00000160469	-0.768611	1.57797e-09	5.61199e-08	3325.36	3213.35	2037.67	1801.29	BRSK1
ENSG00000138823	1.24247	2.64683e-10	2.58822e-07	302.654	281.136	790.789	591.335	MTTP			ENSG00000123560	0.961164	0.000189739	0.0101494	122.236	126.161	248.655	235.539	PLP1			ENSG00000130303	-1.52305	0.00343706	0.0190299	101.344	91.9428	18.0503	48.6155	BST2
ENSG00000109063	0.811882	0.00154171	0.0440625	163.337	121.179	254.578	243.796	MYH3			ENSG00000166405	0.888405	1.00829e-05	0.0010787	307.156	254.969	552.567	488.253	RIC3			ENSG00000169679	-0.916586	3.14032e-09	1.04426e-07	1909.07	1892.72	1116.11	899.386	BUB1
ENSG00000154654	1.83872	3.44981e-05	0.00293341	28.8241	22.6202	106.996	76.7698	NCAM2			ENSG00000164106	0.701585	0.000427775	0.0169983	397.005	494.058	823.587	630.558	SCRG1			ENSG00000156970	-0.911149	4.81011e-07	9.57258e-06	1175.59	1290.91	746.077	567.46	BUB1B
ENSG00000176771	1.48543	0.00029654	0.0142841	33.6282	37.9695	119.295	81.957	NCKAP5			ENSG00000100095	0.982332	0.000146972	0.00824953	528.643	267.32	802.537	767.138	SEZ6L			ENSG00000155330	-0.863037	8.18169e-06	0.000118316	466.184	505.221	256.715	277.444	C16orf87
ENSG00000181019	0.720371	7.46568e-06	0.000912546	641.818	820.788	1244.6	1168.15	NQO1			ENSG00000163406	1.05931	0.000331042	0.0143174	171.339	120.868	372.325	237.993	SLC15A2			ENSG00000125319	-0.896833	0.000117391	0.00115879	333.17	319.478	192.536	158.419	C17orf53
ENSG00000089127	0.823072	0.000193227	0.0103832	245.966	287.599	550.97	395.261	OAS1			ENSG00000233705	0.852167	1.42884e-05	0.00136525	521.33	620.219	1213.02	853.83	SLC26A4-AS1			ENSG00000275763	-1.96517	0.00279773	0.0160832	40.5377	40.8635	9.02513	11.7348	C18orf65
ENSG00000162745	0.992799	0.000187852	0.0102051	223.868	147.839	307.461	429.496	OLFML2B			ENSG00000196517	0.750836	0.000260145	0.0124333	1062.51	681.094	1295.9	1632.42	SLC6A9			ENSG00000186897	-1.86166	6.09623e-08	1.5257e-06	176.086	187.6	40.1117	59.5121	C1QL4
ENSG00000138650	0.827291	0.00094909	0.0310838	187.357	200.35	415.687	273.882	PCDH10			ENSG00000151012	0.952368	0.000897763	0.0275708	122.236	92.6358	205.239	209.368	SLC7A11			ENSG00000159403	-0.933282	1.85216e-05	0.000237364	524.457	515.437	231.645	311.81	C1R
ENSG00000150275	0.847894	0.00175905	0.0473208	173.906	207.621	430.445	258.32	PCDH15			ENSG00000154556	1.10375	0.000694457	0.0231184	97.1616	73.2264	152.614	211.004	SORBS2			ENSG00000221843	-1.78305	0.00123653	0.00825428	67.1406	49.2219	16.0447	17.6022	C2orf16
ENSG00000165443	1.14633	1.89675e-07	4.89934e-05	227.711	186.616	515.304	401.485	PHYHIPL			ENSG00000081059	0.715028	0.000246433	0.0121441	487.898	357.31	678.867	705.8	TCF7			ENSG00000188674	-0.929371	0.00222934	0.0133904	240.693	244.252	157.438	98.0692	C2orf80
ENSG00000182621	0.719211	4.40494e-05	0.0035895	462.147	392.621	756.354	650.469	PLCB1			ENSG00000149256	0.785449	4.25851e-05	0.00311718	330.141	299.964	502.572	580.67	TENM4			ENSG00000181577	-2.2603	1.51045e-05	0.000199239	82.3423	82.6556	23.0642	11.7348	C6orf223
ENSG00000180287	0.784555	0.00115459	0.0360052	367.988	337.687	769.882	447.132	PLD5			ENSG00000133863	0.865765	0.00196333	0.0466672	152.533	152.629	340.749	218.364	TEX15			ENSG00000221821	-0.949983	0.00673489	0.0326096	130.481	119.804	56.1563	72.9232	C6orf226
ENSG00000145632	0.956428	0.00124644	0.0379194	157.572	169.651	415.687	220.973	PLK2			ENSG00000170006	1.13004	2.42466e-05	0.0020233	107.609	119.103	226.289	269.071	TMEM154			ENSG00000137434	-1.24271	0.00459232	0.0240216	89.9431	76.1546	40.1117	30.1751	C6orf52
ENSG00000123560	1.13979	4.26693e-05	0.00351893	112.414	115.524	300.082	203.336	PLP1			ENSG00000123610	0.734991	0.00114161	0.0328494	276.858	233.795	364.431	481.71	TNFAIP6			ENSG00000160345	-0.91483	0.0097618	0.0438691	133.014	113.303	57.1591	72.9232	C9orf116
ENSG00000156475	0.72743	0.000190297	0.0102971	879.136	584.893	1114.24	1306.12	PPP2R2B			ENSG00000116147	1.32785	0.000649799	0.0220206	51.1927	98.8115	239.446	140.669	TNR			ENSG00000135045	-0.759039	0.00194819	0.0120074	267.296	239.609	153.427	145.846	C9orf40
ENSG00000162976	0.721494	2.09556e-05	0.00204916	433.323	446.748	790.789	661.88	PQLC3			ENSG00000106537	0.911978	5.66969e-06	0.000689004	252.829	228.502	460.472	444.907	TSPAN13			ENSG00000118298	-1.02099	7.53256e-08	1.83272e-06	2099.09	2203.84	1256.5	865.859	CA14
ENSG00000132329	0.826085	8.94929e-09	4.28111e-06	962.726	1050.22	1948.07	1623.58	RAMP1			ENSG00000225614	0.955065	0.00182137	0.0445275	212.084	115.574	268.389	363.123	ZNF469			ENSG00000107159	-5.27017	2.47574e-09	8.36464e-08	73.4747	67.7962	2.00558	1.6764	CA9
ENSG00000136161	0.811593	0.000879428	0.0295808	131.63	153.494	260.727	240.684	RCBTB2														ENSG00000105605	-0.760606	1.84799e-11	9.40828e-10	4253.93	4036.2	2455.84	2436.64	CACNG7
ENSG00000068615	0.767045	0.000162071	0.0091684	388.165	287.599	530.062	617.271	REEP1														ENSG00000270419	-1.33592	0.000248009	0.00218677	168.485	116.089	56.1563	56.1593	CAHM
ENSG00000164197	0.717321	0.00111386	0.0351353	233.476	206.813	319.759	402.523	RNF180														ENSG00000130643	-2.22551	0.000323779	0.002724	67.1406	73.3685	7.01954	22.6313	CALY
ENSG00000160307	0.748827	4.51295e-06	0.000612027	2401.05	2766.93	5085.4	3602.99	S100B														ENSG00000134072	-0.84046	2.26545e-05	0.000283725	466.184	459.714	240.67	275.767	CAMK1
ENSG00000164106	0.932098	2.67231e-05	0.00246558	365.106	452.403	951.899	611.046	SCRG1														ENSG00000070808	-1.43019	3.52903e-08	9.48691e-07	862.694	898.068	234.653	417.423	CAMK2A
ENSG00000149212	0.811259	6.96575e-06	0.000874873	1834.18	1957.45	4047.41	2609.14	SESN3														ENSG00000164076	-0.758534	0.00257688	0.0150581	263.495	227.535	140.391	149.199	CAMKV
ENSG00000163406	1.58737	1.16751e-08	4.96504e-06	157.572	110.677	491.937	313.304	SLC15A2														ENSG00000042493	-1.51294	3.20005e-08	8.72879e-07	779.085	750.402	187.522	347.014	CAPG
ENSG00000168679	0.980032	0.000676951	0.0249758	103.767	128.45	273.025	186.737	SLC16A4														ENSG00000142453	-1.40288	2.69678e-28	1.02796e-25	2375.26	2399.8	930.591	875.917	CARM1
ENSG00000036565	0.973237	2.58928e-09	1.47697e-06	548.62	451.595	1023.23	938.874	SLC18A1														ENSG00000105974	-1.19584	8.53826e-06	0.000122637	694.209	639.885	209.584	371.322	CAV1
ENSG00000079215	0.70053	2.00026e-06	0.000314754	7038.86	5139.62	10179.4	9608.68	SLC1A3														ENSG00000177469	-1.76384	5.02633e-05	0.000566501	6930.69	6948.65	1425.97	2660.44	CAVIN1
ENSG00000115902	0.70704	0.000284309	0.0138512	791.703	578.43	958.048	1275	SLC1A4														ENSG00000149548	-0.812159	0.00769046	0.0363633	171.019	169.026	110.307	83.8198	CCDC15
ENSG00000138449	1.08342	1.10957e-05	0.00121521	255.574	159.149	413.227	462.694	SLC40A1														ENSG00000163040	-0.997429	0.00069361	0.00507941	231.825	215.462	132.369	92.2018	CCDC74A
ENSG00000196517	0.710949	0.000929255	0.0307283	977.139	623.67	1108.09	1508.42	SLC6A9														ENSG00000145386	-0.902424	4.766e-09	1.51716e-07	1425.15	1489.66	849.365	711.63	CCNA2
ENSG00000262074	1.31649	0.000185697	0.0101688	80.7076	53.3189	200.464	132.791	SNORD3B-2														ENSG00000134057	-0.994531	1.78509e-13	1.33352e-11	3316.49	3308.08	1800.01	1526.36	CCNB1
ENSG00000154556	1.3412	9.50745e-05	0.00644342	89.3548	67.0526	252.118	144.203	SORBS2														ENSG00000100814	-0.952438	8.91565e-11	3.95642e-09	1689.92	1628.04	790.2	922.856	CCNB1IP1
ENSG00000205238	0.700745	0.00077249	0.027047	246.927	231.049	426.756	350.651	SPDYE2														ENSG00000157456	-0.8785	1.26043e-07	2.91863e-06	1398.55	1281.63	807.247	651.28	CCNB2
ENSG00000196220	0.722515	5.85431e-05	0.00449609	603.385	546.115	1089.64	808.158	SRGAP3														ENSG00000117399	-0.776744	4.5849e-09	1.46579e-07	2132.03	2132.33	1316.67	1173.48	CDC20
ENSG00000113532	0.772906	1.63477e-05	0.00169546	359.341	308.604	562.038	577.849	ST8SIA4														ENSG00000158402	-1.04653	1.54478e-05	0.000203227	272.363	275.828	137.382	128.244	CDC25C
ENSG00000169302	0.87469	0.000102319	0.00657626	165.258	182.577	344.356	294.63	STK32A														ENSG00000128283	-0.881411	1.49198e-05	0.000197505	1209.8	1139.53	517.441	756.055	CDC42EP1
ENSG00000101846	1.02559	0.00151862	0.0438153	75.9036	69.4762	169.718	126.566	STS														ENSG00000167617	-0.926276	4.43327e-05	0.000507457	703.076	625.954	282.787	414.908	CDC42EP5
ENSG00000106868	0.941612	1.33001e-08	5.31063e-06	706.192	635.788	1453.67	1124.57	SUSD1														ENSG00000093009	-0.751657	0.000181332	0.00167019	1183.2	1165.54	827.303	569.136	CDC45
ENSG00000152128	1.43157	0.000193406	0.0103832	65.3347	34.7381	129.134	139.016	TMEM163														ENSG00000097046	-0.98059	1.05629e-10	4.61846e-09	981.773	1000.23	515.435	489.508	CDC7
ENSG00000152154	1.0225	2.66513e-07	6.28062e-05	242.123	211.66	484.558	436.758	TMEM178A														ENSG00000184661	-0.860094	2.56429e-06	4.23093e-05	681.541	716.968	422.175	349.529	CDCA2
ENSG00000136205	1.18392	7.4809e-08	2.17901e-05	260.378	193.079	569.417	459.582	TNS3														ENSG00000146670	-0.774329	1.19765e-09	4.36378e-08	2049.69	2050.6	1240.45	1157.55	CDCA5
ENSG00000157514	0.751218	0.000205166	0.0108944	266.143	222.162	404.618	416.009	TSC22D3														ENSG00000134690	-0.862028	2.69612e-06	4.43368e-05	926.034	913.856	572.594	440.892	CDCA8
ENSG00000141540	0.813065	1.17886e-08	4.96504e-06	652.386	651.945	1199.1	1093.45	TTYH2														ENSG00000074276	-1.68448	1.10528e-06	2.02353e-05	169.752	140.236	51.1424	45.2627	CDHR2
ENSG00000197415	1.58628	0.00012695	0.00779346	34.589	33.1224	121.754	81.957	VEPH1														ENSG00000170312	-0.9431	2.88407e-12	1.74287e-10	1864.74	1848.14	1015.83	916.15	CDK1
ENSG00000114812	1.43558	1.69676e-09	1.10612e-06	137.395	176.922	485.788	367.25	VIPR1														ENSG00000100526	-1.01014	1.19805e-05	0.000164604	461.117	526.581	284.793	207.035	CDKN3
ENSG00000136367	0.763869	0.000120935	0.00749138	263.261	285.983	514.074	420.159	ZFHX2														ENSG00000221869	-2.85923	0.000816122	0.00582731	703.076	585.091	38.1061	139.141	CEBPD
																						ENSG00000153879	-0.718565	3.07077e-07	6.44774e-06	1586.04	1625.25	915.549	1035.17	CEBPG
																						ENSG00000008300	-0.815399	9.03922e-09	2.74426e-07	1269.34	1197.11	695.938	704.925	CELSR3
																						ENSG00000184524	-1.35104	7.09744e-08	1.7411e-06	278.697	312.048	108.302	123.215	CEND1
																						ENSG00000115163	-0.852992	0.000134447	0.00129533	439.581	493.148	294.821	222.961	CENPA
																						ENSG00000138778	-0.959351	5.85262e-08	1.47217e-06	1527.77	1493.37	890.479	664.691	CENPE
																						ENSG00000117724	-0.825248	7.29622e-08	1.78397e-06	7655.3	7697.19	4926.72	3740.04	CENPF
																						ENSG00000153044	-0.841014	3.78305e-06	6.03421e-05	732.213	671.461	425.184	358.749	CENPH
																						ENSG00000123219	-0.823792	7.64807e-05	0.000805785	767.683	716.968	489.362	350.367	CENPK
																						ENSG00000175279	-0.986106	0.00737978	0.035174	100.078	112.375	51.1424	56.1593	CENPS
																						ENSG00000203760	-0.948431	0.000130214	0.00126355	249.56	274.9	142.396	129.921	CENPW
																						ENSG00000174007	-1.05608	0.00117678	0.00793381	139.348	146.737	74.2066	63.703	CEP19
																						ENSG00000126001	-0.822944	3.93038e-09	1.27296e-07	1498.63	1497.09	890.479	803.832	CEP250
																						ENSG00000138180	-0.891011	1.40714e-08	4.14229e-07	1150.26	1057.81	631.759	559.078	CEP55
																						ENSG00000159259	-1.09217	9.11723e-11	4.03383e-09	772.751	729.97	362.008	342.823	CHAF1B
																						ENSG00000203668	-1.22533	5.34402e-10	2.1017e-08	475.052	517.294	213.595	211.226	CHML
																						ENSG00000080644	-2.12268	0.00377835	0.0204847	40.5377	37.1486	5.01396	12.573	CHRNA3
																						ENSG00000174343	-0.735051	0.00892903	0.0409435	634.669	645.457	265.74	502.081	CHRNA9
																						ENSG00000175264	-2.01005	0.000107865	0.00107981	121.613	133.735	15.0419	47.7773	CHST1
																						ENSG00000169105	-0.798431	1.40791e-07	3.21505e-06	1847	1902.94	969.7	1185.21	CHST14
																						ENSG00000122966	-0.984782	9.17681e-07	1.70741e-05	1840.67	1886.22	1133.15	751.864	CIT
																						ENSG00000123975	-0.757435	5.58315e-08	1.41395e-06	1579.71	1615.96	999.784	891.843	CKS2
																						ENSG00000175505	-1.87465	3.76427e-05	0.000440992	96.2771	89.1567	20.0558	30.1751	CLCF1
																						ENSG00000213719	-0.740162	1.37739e-09	4.96997e-08	8264.63	8168.05	4563.71	5272.27	CLIC1
																						ENSG00000177182	-2.1747	1.47618e-08	4.30382e-07	145.683	128.163	33.0921	27.6605	CLVS1
																						ENSG00000174871	-0.72572	4.25663e-05	0.000490155	1460.63	1494.3	761.119	1024.28	CNIH2
																						ENSG00000064666	-0.889901	5.50433e-06	8.37537e-05	633.402	536.797	294.821	335.279	CNN2
																						ENSG00000082438	-0.912854	0.00973461	0.0438131	153.283	131.878	60.1675	90.5254	COBLL1
																						ENSG00000204291	-2.61242	5.45545e-05	0.000607496	65.8738	90.0854	5.01396	20.1168	COL15A1
																						ENSG00000082293	-1.12318	6.16866e-05	0.000672804	295.165	277.686	105.293	156.743	COL19A1
																						ENSG00000108821	-3.45466	6.37097e-07	1.23161e-05	76.0083	69.6536	2.00558	10.8966	COL1A1
																						ENSG00000169436	-1.24996	0.00470184	0.02444	5779.16	5970.71	1712.77	3227.06	COL22A1
																						ENSG00000106789	-1.33118	1.45697e-11	7.65347e-10	625.801	595.306	218.609	265.709	CORO2A
																						ENSG00000108582	-0.95062	5.95901e-13	4.12031e-11	2838.91	2966.32	1401.9	1600.96	CPD
																						ENSG00000196353	-0.870678	0.000456194	0.00359776	662.539	636.17	268.748	440.054	CPNE4
																						ENSG00000124772	-0.923316	5.41258e-11	2.49113e-09	1736.79	1837.93	884.462	999.97	CPNE5
																						ENSG00000143320	-1.38088	3.60654e-06	5.78369e-05	239.426	237.751	109.304	74.5996	CRABP2
																						ENSG00000148204	-1.07859	1.19852e-11	6.40908e-10	886.763	846.06	411.145	409.041	CRB2
																						ENSG00000144655	-0.70249	0.00176704	0.0110559	847.492	848.846	408.136	632.839	CSRNP1
																						ENSG00000175183	-0.922376	8.42952e-10	3.17249e-08	2210.57	2306.93	1068.98	1313.46	CSRP2
																						ENSG00000121966	-1.12819	9.11927e-08	2.18304e-06	478.852	493.148	197.55	246.43	CXCR4
																						ENSG00000197021	-0.95249	1.03314e-05	0.000144348	416.779	429.995	195.544	241.401	CXorf40B
																						ENSG00000154832	-0.700623	7.27153e-07	1.38234e-05	1594.91	1545.38	1026.86	906.092	CXXC1
																						ENSG00000132676	-0.838202	9.06779e-10	3.38698e-08	2170.04	1952.16	1106.08	1197.78	DAP3
																						ENSG00000155368	-0.913495	8.27133e-19	1.26765e-16	14677.2	15411.1	8025.34	7949.47	DBI
																						ENSG00000197312	-0.893088	8.44216e-05	0.000880092	418.045	413.278	255.712	192.786	DDI2
																						ENSG00000168209	-2.07578	6.34174e-61	1.3468e-57	6921.82	6081.23	1503.19	1580	DDIT4
																						ENSG00000174243	-1.14843	9.8901e-26	3.12822e-23	5633.48	5541.64	2562.13	2479.39	DDX23
																						ENSG00000182810	-0.920453	0.000419134	0.00336814	344.571	315.763	142.396	205.359	DDX28
																						ENSG00000024526	-0.769482	3.28499e-07	6.84918e-06	1138.86	1100.53	693.932	620.267	DEPDC1
																						ENSG00000116133	-0.798779	2.94766e-14	2.54767e-12	11596.3	11266.2	6732.74	6409.7	DHCR24
																						ENSG00000172893	-1.26693	5.83978e-20	1.02134e-17	7024.43	6862.28	2584.19	3184.31	DHCR7
																						ENSG00000082458	-0.78405	4.90747e-06	7.56005e-05	934.902	886.923	477.329	579.195	DLG3
																						ENSG00000126787	-1.16133	5.0588e-13	3.51738e-11	1480.89	1615.96	761.119	625.296	DLGAP5
																						ENSG00000105877	-1.58212	3.87299e-08	1.03183e-06	559.928	492.219	226.631	125.73	DNAH11
																						ENSG00000007174	-0.812798	4.98621e-12	2.86197e-10	3167.01	3012.75	1768.92	1748.48	DNAH9
																						ENSG00000176410	-0.709658	0.00144413	0.00939192	543.459	599.021	288.804	409.041	DNAJC30
																						ENSG00000247400	-1.72786	0.00467841	0.0243605	54.4726	49.2219	10.0279	20.9549	DNAJC3-AS1
																						ENSG00000107554	-1.07347	2.06103e-12	1.28736e-10	2980.79	3027.61	1257.5	1595.93	DNMBP
																						ENSG00000112667	-0.816355	3.90317e-07	7.9704e-06	915.9	889.709	480.337	543.99	DNPH1
																						ENSG00000162490	-2.48095	1.94598e-25	5.7858e-23	1124.92	1111.67	149.416	249.783	DRAXIN
																						ENSG00000143476	-0.751066	5.18935e-05	0.000582225	1406.15	1447.87	986.747	710.792	DTL
																						ENSG00000138166	-1.01246	7.007e-08	1.73033e-06	979.24	1005.8	421.173	561.593	DUSP5
																						ENSG00000112242	-0.751956	3.22455e-08	8.77952e-07	1418.82	1483.16	842.345	880.946	E2F3
																						ENSG00000165891	-0.781373	3.50528e-08	9.44013e-07	1772.26	1732.98	946.636	1091.33	E2F7
																						ENSG00000103356	-1.02651	1.67292e-10	7.16702e-09	1014.71	927.786	498.388	455.142	EARS2
																						ENSG00000147155	-0.703982	3.91661e-06	6.22721e-05	979.24	1000.23	577.608	637.03	EBP
																						ENSG00000117298	-1.20074	3.80052e-12	2.25994e-10	5875.44	5677.24	2081.8	2942.07	ECE1
																						ENSG00000143369	-1.4698	3.86426e-09	1.26533e-07	599.198	584.162	164.458	261.518	ECM1
																						ENSG00000134109	-1.27181	4.12843e-19	6.59927e-17	1314.94	1336.42	540.505	557.402	EDEM1
																						ENSG00000101210	-0.974233	2.28536e-06	3.82929e-05	2377.79	2172.26	1407.92	909.445	EEF1A2
																						ENSG00000142634	-1.24633	8.60782e-14	6.91697e-12	1195.86	1268.62	466.298	571.651	EFHD2
																						ENSG00000108947	-1.06915	1.69777e-10	7.25261e-09	899.431	851.632	445.24	389.762	EFNB3
																						ENSG00000129521	-2.07687	2.58499e-16	2.76464e-14	392.709	330.623	89.2485	82.1434	EGLN3
																						ENSG00000179388	-0.79483	8.93385e-06	0.000127213	642.27	588.805	338.944	369.645	EGR3
																						ENSG00000176396	-0.791695	0.00126624	0.00842988	561.194	534.011	245.684	385.571	EID2
																						ENSG00000176401	-1.49039	5.47734e-05	0.00060898	140.615	113.303	43.1201	46.9391	EID2B
																						ENSG00000187840	-0.802137	2.49052e-08	6.97251e-07	1460.63	1419.08	775.158	875.079	EIF4EBP1
																						ENSG00000196361	-0.915945	1.3672e-09	4.94521e-08	1019.78	970.507	519.446	534.77	ELAVL3
																						ENSG00000102034	-0.904035	0.000248324	0.00218825	321.768	311.12	145.405	191.947	ELF4
																						ENSG00000156030	-1.05738	5.63896e-15	5.17462e-13	1976.21	1986.52	1005.8	899.386	ELMSAN1
																						ENSG00000049540	-0.806177	1.60442e-09	5.69244e-08	1507.5	1550.95	891.482	858.315	ELN
																						ENSG00000180385	-0.998225	0.00867663	0.0399835	155.817	157.882	103.288	54.4829	EMC3-AS1
																						ENSG00000154920	-1.03199	1.47364e-05	0.000195327	613.133	552.586	342.955	227.99	EME1
																						ENSG00000134531	-2.98149	1.87764e-44	1.99379e-41	4129.78	4160.64	394.097	653.794	EMP1
																						ENSG00000111674	-1.26991	9.60147e-30	4.32532e-27	9869.67	9253.72	4096.4	3833.92	ENO2
																						ENSG00000116016	-1.41941	2.48441e-13	1.81046e-11	7533.69	7113.03	2151.99	3321.78	EPAS1
																						ENSG00000044524	-0.858253	1.97696e-05	0.000251193	5439.66	5330.83	2296.39	3642.81	EPHA3
																						ENSG00000154928	-1.92673	0.00121816	0.00816835	119.08	148.594	12.0335	57.8357	EPHB1
																						ENSG00000065361	-1.82606	4.69989e-32	2.54384e-29	1518.9	1420.93	387.078	440.892	ERBB3
																						ENSG00000178752	-0.975876	0.000100663	0.00101869	268.563	270.256	150.419	124.053	ERFE
																						ENSG00000187017	-2.60964	4.74412e-07	9.4666e-06	87.4095	88.2279	10.0279	18.4404	ESPN
																						ENSG00000134954	-0.91851	2.17168e-09	7.4732e-08	1047.65	1071.74	591.647	530.579	ETS1
																						ENSG00000174371	-0.807335	0.000630499	0.00469405	575.129	585.091	401.117	263.194	EXO1
																						ENSG00000164220	-1.48167	0.0108334	0.0475072	92.4767	67.7962	14.0391	42.7481	F2RL2
																						ENSG00000121769	-2.07448	5.51652e-27	1.95259e-24	652.404	641.742	149.416	157.581	FABP3
																						ENSG00000134824	-1.12415	1.0655e-29	4.65874e-27	24218.8	23834.5	11086.9	10958.6	FADS2
																						ENSG00000135472	-0.866928	0.000564657	0.00428308	249.56	266.541	129.36	153.39	FAIM2
																						ENSG00000136830	-1.8362	7.83775e-25	2.08064e-22	4389.48	3965.61	970.703	1367.1	FAM129B
																						ENSG00000175182	-0.760177	1.51722e-07	3.43303e-06	1179.39	1276.98	744.072	707.439	FAM131A
																						ENSG00000114023	-0.848296	3.98452e-05	0.000463126	614.4	597.164	287.801	383.895	FAM162A
																						ENSG00000084444	-1.08846	1.83725e-15	1.7621e-13	1515.1	1518.45	733.041	694.028	FAM234B
																						ENSG00000187773	-1.80449	0.00347946	0.0191971	68.4074	61.2952	9.02513	27.6605	FAM69C
																						ENSG00000188610	-0.903698	0.00283595	0.0162355	254.628	189.458	101.282	134.95	FAM72B
																						ENSG00000009780	-0.719538	0.00250628	0.0147182	257.161	280.472	156.436	170.154	FAM76A
																						ENSG00000101447	-1.01997	3.32711e-10	1.34771e-08	881.696	846.988	446.242	406.526	FAM83D
																						ENSG00000244026	-1.14558	0.000122591	0.00120372	571.329	600.879	177.494	351.205	FAM86DP
																						ENSG00000116120	-0.792967	7.12839e-10	2.73826e-08	1760.86	1762.7	1034.88	999.132	FARSB
																						ENSG00000169710	-0.810251	1.04359e-15	1.02066e-13	27344	26160	15121.1	15390.2	FASN
																						ENSG00000153832	-0.956027	0.00266996	0.0154683	153.283	138.379	71.1982	78.7906	FBXO36
																						ENSG00000112029	-0.817759	6.59021e-08	1.64104e-06	1069.18	1070.81	574.6	638.707	FBXO5
																						ENSG00000143226	-1.06248	4.54703e-12	2.6302e-10	1431.49	1319.7	704.963	612.723	FCGR2A
																						ENSG00000244682	-1.16672	7.0372e-08	1.73491e-06	687.875	656.602	350.977	248.945	FCGR2C
																						ENSG00000079459	-0.777003	3.45785e-09	1.13979e-07	7700.9	7549.53	4041.25	4856.52	FDFT1
																						ENSG00000160752	-0.745557	3.24398e-10	1.31762e-08	4423.68	4225.65	2691.49	2467.65	FDPS
																						ENSG00000168496	-0.740465	2.26239e-10	9.4474e-09	2914.92	3015.54	1768.92	1781.17	FEN1
																						ENSG00000174721	-1.01167	3.94693e-20	7.06928e-18	12979.7	12316.6	6035.8	6508.61	FGFBP3
																						ENSG00000068078	-1.00121	3.92807e-05	0.00045728	331.903	318.549	141.394	182.727	FGFR3
																						ENSG00000115641	-1.20333	0.00103713	0.00713137	124.147	105.874	51.1424	48.6155	FHL2
																						ENSG00000134775	-1.17172	1.87881e-06	3.21869e-05	444.648	412.35	155.433	223.799	FHOD3
																						ENSG00000176826	-1.04016	0.000606877	0.00455418	197.621	194.101	79.2206	110.642	FKBP9P1
																						ENSG00000128591	-1.41191	3.42803e-17	4.17714e-15	1270.6	1324.35	435.212	538.961	FLNC
																						ENSG00000075426	-1.08366	1.73822e-05	0.000225484	602.999	569.302	210.586	341.147	FOSL2
																						ENSG00000186564	-1.02388	0.00141618	0.00925808	212.823	205.246	78.2178	126.568	FOXD2
																						ENSG00000237424	-2.36433	7.18324e-16	7.27387e-14	279.964	279.543	46.1284	62.0267	FOXD2-AS1
																						ENSG00000204060	-0.833055	0.000617107	0.00461465	316.701	348.268	212.592	161.772	FOXO6
																						ENSG00000174951	-1.61326	0.000856182	0.00607071	65.8738	73.3685	22.0614	23.4695	FUT1
																						ENSG00000180340	-1.11503	2.37773e-08	6.6693e-07	774.017	725.327	296.826	393.953	FZD2
																						ENSG00000163251	-1.4807	8.3049e-11	3.71869e-09	554.86	582.304	168.469	238.048	FZD5
																						ENSG00000244879	-0.986687	2.19618e-11	1.09192e-09	1116.05	1183.18	593.653	567.46	GABPB1-AS1
																						ENSG00000128242	-0.841953	0.00590804	0.0294037	149.483	149.523	81.2261	85.4962	GAL3ST1
																						ENSG00000172020	-0.70899	0.000204649	0.00186214	10120.5	9793.3	4796.35	7383.69	GAP43
																						ENSG00000139354	-0.831089	8.90478e-05	0.00091802	633.402	582.304	394.097	290.017	GAS2L3
																						ENSG00000117228	-1.0165	0.00766433	0.0362629	162.151	150.452	53.148	100.584	GBP1
																						ENSG00000106633	-1.50436	0.00145976	0.00948049	65.8738	80.7982	24.067	27.6605	GCK
																						ENSG00000130513	-0.788441	1.01464e-05	0.000142298	4886.06	4576.71	2249.26	3227.06	GDF15
																						ENSG00000167925	-0.983774	2.46216e-05	0.000304513	877.895	819.127	330.921	525.55	GHDC
																						ENSG00000131153	-0.722837	2.11191e-05	0.000266291	919.7	955.648	624.739	512.977	GINS2
																						ENSG00000181938	-0.847033	9.23009e-05	0.000945004	343.304	351.983	202.564	184.404	GINS3
																						ENSG00000179855	-1.68993	0.00777001	0.0367045	53.2058	47.3645	9.02513	21.7931	GIPC3
																						ENSG00000121743	-1.34049	0.000107574	0.00107762	174.819	169.026	52.1452	82.9816	GJA3
																						ENSG00000169562	-0.781498	0.0032584	0.0182035	225.491	208.961	136.38	116.51	GJB1
																						ENSG00000165474	-2.52054	4.49435e-05	0.000513157	58.273	51.0793	8.02234	10.8966	GJB2
																						ENSG00000178445	-0.809693	1.0084e-09	3.74772e-08	5280.04	5279.75	2743.64	3279.03	GLDC
																						ENSG00000168243	-1.78731	1.04389e-25	3.23301e-23	2206.77	1995.81	688.918	529.741	GNG4
																						ENSG00000063660	-0.775881	4.03319e-12	2.35195e-10	10166.1	10097	5627.67	6205.18	GPC1
																						ENSG00000151025	-0.988943	6.72341e-08	1.66862e-06	646.07	606.451	294.821	335.279	GPR158
																						ENSG00000013588	-2.82205	9.0987e-12	5.00968e-10	197.621	236.822	18.0503	42.7481	GPRC5A
																						ENSG00000169258	-1.55216	3.79347e-22	8.54451e-20	953.904	960.291	318.888	333.603	GPRIN1
																						ENSG00000166123	-1.13325	2.61581e-19	4.32074e-17	2354.99	2228.92	1049.92	1039.37	GPT2
																						ENSG00000211445	-1.12941	0.00477578	0.0247031	98.8107	88.2279	39.1089	46.1009	GPX3
																						ENSG00000125675	-0.844953	1.56345e-05	0.00020532	1274.41	1328.99	854.379	596.797	GRIA3
																						ENSG00000171189	-1.3439	0.00118326	0.00797024	233.092	259.112	53.148	139.979	GRIK1
																						ENSG00000131149	-0.722047	4.69288e-09	1.49709e-07	2294.18	2244.7	1409.93	1341.95	GSE1
																						ENSG00000169840	-1.24183	1.20912e-05	0.000165819	411.711	370.557	123.343	206.197	GSX1
																						ENSG00000075218	-0.85792	6.35348e-07	1.22983e-05	1881.2	1816.57	1168.25	873.402	GTSE1
																						ENSG00000179240	-1.30193	0.000176028	0.0016296	124.147	155.095	59.1647	54.4829	GVQW3
																						ENSG00000130600	-1.11395	3.61694e-05	0.000426058	857.627	686.321	454.265	259.841	H19
																						ENSG00000189060	-0.952447	1.24489e-11	6.60947e-10	2632.42	2488.96	1431.99	1215.39	H1F0
																						ENSG00000246705	-1.19599	0.0010691	0.00731808	203.956	218.248	61.1703	122.377	H2AFJ
																						ENSG00000188486	-0.972818	3.12878e-20	5.67225e-18	7085.24	7048.95	3630.11	3571.56	H2AFX
																						ENSG00000138796	-1.07903	1.27692e-12	8.32575e-11	1023.58	1015.09	468.304	496.213	HADH
																						ENSG00000063854	-0.988673	5.13413e-11	2.37769e-09	1081.85	1143.25	539.502	581.709	HAGH
																						ENSG00000177602	-1.13879	7.26617e-06	0.000106528	302.766	273.042	144.402	117.348	HASPIN
																						ENSG00000113070	-0.894462	6.46049e-05	0.000700109	573.862	586.019	255.712	367.131	HBEGF
																						ENSG00000013583	-0.731173	0.00243667	0.0143997	399.043	383.559	194.542	275.767	HEBP1
																						ENSG00000177374	-1.67538	2.37357e-09	8.093e-08	248.294	249.824	69.1926	86.3344	HIC1
																						ENSG00000135245	-1.81372	3.58867e-32	2.05189e-29	1261.74	1190.61	352.983	344.499	HILPDA
																						ENSG00000184678	-0.880249	0.00638922	0.0313369	458.583	489.433	164.458	349.529	HIST2H2BE
																						ENSG00000123485	-1.30496	7.70859e-25	2.08064e-22	2246.04	2218.7	884.462	922.018	HJURP
																						ENSG00000159399	-2.52388	4.36502e-29	1.80251e-26	1440.36	1362.43	301.84	186.918	HK2
																						ENSG00000183624	-0.70495	2.12964e-07	4.63531e-06	2002.82	2040.39	1159.23	1320.16	HMCES
																						ENSG00000137309	-1.30901	8.87729e-18	1.1783e-15	9590.98	9224	3283.14	4308.34	HMGA1
																						ENSG00000164104	-0.744607	1.86713e-11	9.47332e-10	5986.92	5991.14	3697.29	3452.54	HMGB2
																						ENSG00000029993	-0.736728	1.73404e-09	6.10857e-08	2599.48	2702.56	1641.57	1541.45	HMGB3
																						ENSG00000113161	-0.993318	1.86406e-18	2.74368e-16	6901.55	6509.36	3258.07	3476.85	HMGCR
																						ENSG00000112972	-0.782077	8.74407e-12	4.85035e-10	11961.2	11746.4	7289.29	6498.55	HMGCS1
																						ENSG00000197451	-0.720345	4.58421e-12	2.64143e-10	8567.4	8616.62	5136.3	5293.22	HNRNPAB
																						ENSG00000126945	-0.713055	0.000254508	0.00222954	2363.86	2345.01	1148.2	1722.5	HNRNPH2
																						ENSG00000171476	-2.50486	6.94266e-48	8.60079e-45	1236.4	1206.4	195.544	233.857	HOPX
																						ENSG00000136720	-0.904643	9.42212e-05	0.000960695	1072.98	1056.88	431.201	704.925	HS6ST1
																						ENSG00000149084	-1.15519	2.71039e-21	5.51953e-19	2490.54	2494.53	1109.09	1129.05	HSD17B12
																						ENSG00000132196	-0.937926	2.3311e-06	3.88499e-05	467.451	444.855	226.631	248.945	HSD17B7
																						ENSG00000099251	-1.21175	0.000640184	0.00475136	181.153	172.741	97.2708	56.1593	HSD17B7P2
																						ENSG00000173110	-1.06147	6.50528e-06	9.63221e-05	316.701	313.906	163.455	139.141	HSPA6
																						ENSG00000225217	-1.33345	1.27963e-16	1.44113e-14	1080.58	964.006	404.125	406.526	HSPA7
																						ENSG00000142149	-0.835818	3.15135e-08	8.62763e-07	1008.38	971.436	538.499	569.975	HUNK
																						ENSG00000182054	-0.922849	6.05518e-14	4.94595e-12	3189.81	3139.99	1747.87	1591.74	IDH2
																						ENSG00000067064	-0.744077	2.05454e-10	8.67693e-09	3325.36	3207.78	1994.55	1906.06	IDI1
																						ENSG00000188483	-1.18229	8.58534e-25	2.23912e-22	4024.64	4005.55	1724.8	1813.02	IER5L
																						ENSG00000115461	-2.48406	8.04019e-93	2.39051e-89	15743.8	14231.6	2818.85	2539.74	IGFBP5
																						ENSG00000167779	-0.919497	0.00190469	0.0117637	172.285	160.668	85.2373	90.5254	IGFBP6
																						ENSG00000095752	-3.75513	1.83242e-05	0.000235442	600.465	538.655	17.0475	67.0558	IL11
																						ENSG00000267100	-1.36969	1.16765e-06	2.12464e-05	388.909	355.698	109.304	177.698	ILF3-AS1
																						ENSG00000166333	-0.821393	5.40467e-07	1.06396e-05	756.282	716.968	420.17	413.232	ILK
																						ENSG00000141401	-1.48382	2.62787e-10	1.08216e-08	347.104	339.91	115.321	129.921	IMPA2
																						ENSG00000149503	-0.711299	8.32965e-08	2.01347e-06	2273.91	2282.78	1480.12	1304.24	INCENP
																						ENSG00000186480	-0.924059	5.06425e-11	2.35266e-09	5786.76	5426.48	3257.07	2653.73	INSIG1
																						ENSG00000172183	-1.74692	2.47337e-18	3.53549e-16	548.526	525.653	162.452	157.581	ISG20
																						ENSG00000143127	-1.09144	5.8245e-10	2.26668e-08	888.03	937.074	472.315	385.571	ITGA10
																						ENSG00000005884	-2.08658	6.50733e-05	0.000704574	7194.18	6836.27	1053.93	2248.89	ITGA3
																						ENSG00000135424	-0.911523	7.66653e-16	7.70072e-14	16463.4	16455	8249.97	9248.68	ITGA7
																						ENSG00000142856	-0.711193	7.3372e-05	0.00077855	540.925	570.231	349.974	329.412	ITGB3BP
																						ENSG00000101384	-0.960683	6.35703e-18	8.75034e-16	12737.7	12914.7	6263.44	6915.97	JAG1
																						ENSG00000183340	-1.40922	1.55289e-10	6.67203e-09	401.577	387.274	156.436	140.817	JRKL
																						ENSG00000171223	-1.14847	6.85286e-09	2.14473e-07	1801.4	1617.82	626.745	913.636	JUNB
																						ENSG00000130522	-0.830356	2.70761e-09	9.08607e-08	4684.64	4633.36	2352.55	2885.92	JUND
																						ENSG00000253696	-1.36709	0.000462504	0.003637	103.878	119.804	37.1033	49.4537	KBTBD11-OT1
																						ENSG00000267365	-2.0333	0.00387036	0.0208921	40.5377	39.9348	6.01675	13.4112	KCNJ2-AS1
																						ENSG00000104783	-2.11498	3.993e-11	1.88444e-09	323.035	240.537	52.1452	77.1142	KCNN4
																						ENSG00000075043	-0.702215	0.000210263	0.00190248	5622.08	5414.41	4084.37	2700.67	KCNQ2
																						ENSG00000178202	-0.823948	1.32436e-10	5.72322e-09	2607.08	2462.95	1497.17	1367.1	KDELC2
																						ENSG00000235750	-1.51302	9.49223e-05	0.000967179	209.023	180.171	44.1228	91.3636	KIAA0040
																						ENSG00000196872	-1.32767	1.69901e-11	8.73963e-10	708.144	628.74	239.667	291.693	KIAA1211L
																						ENSG00000197077	-1.10682	2.32959e-08	6.54664e-07	1468.23	1465.51	552.538	808.023	KIAA1671
																						ENSG00000149633	-1.05449	3.59006e-05	0.000424289	252.094	281.401	139.388	118.186	KIAA1755
																						ENSG00000138160	-0.768187	2.2826e-07	4.93214e-06	2309.38	2231.7	1468.09	1199.46	KIF11
																						ENSG00000118193	-0.858092	1.08451e-05	0.000150395	1345.35	1309.49	863.404	602.664	KIF14
																						ENSG00000163808	-0.756115	0.000358873	0.00297215	1226.27	1153.46	850.368	559.916	KIF15
																						ENSG00000121621	-1.05772	3.61384e-07	7.4409e-06	637.203	590.663	334.932	255.65	KIF18A
																						ENSG00000112984	-0.763772	3.65864e-08	9.78227e-07	1741.86	1654.04	1054.94	945.487	KIF20A
																						ENSG00000138182	-0.830274	2.06915e-06	3.50342e-05	825.956	735.542	468.304	409.879	KIF20B
																						ENSG00000137807	-0.775059	5.48035e-06	8.35598e-05	1546.77	1574.17	1035.88	789.582	KIF23
																						ENSG00000142945	-0.892252	3.40431e-07	7.04854e-06	1892.61	1904.79	1179.28	868.373	KIF2C
																						ENSG00000090889	-0.918678	2.21232e-11	1.09628e-09	1693.72	1629.9	919.56	839.036	KIF4A
																						ENSG00000237649	-0.91783	3.05374e-08	8.37582e-07	2021.82	2048.75	1223.41	932.914	KIFC1
																						ENSG00000140859	-0.760053	6.81147e-10	2.6233e-08	2564.01	2644.05	1483.13	1591.74	KIFC3
																						ENSG00000155090	-0.825866	0.00174869	0.010978	632.135	571.16	429.195	250.621	KLF10
																						ENSG00000169926	-0.741646	1.16955e-06	2.1255e-05	1592.37	1466.44	990.758	839.036	KLF13
																						ENSG00000128944	-0.708136	1.34424e-05	0.000180519	923.5	974.222	625.742	537.285	KNSTRN
																						ENSG00000229320	-1.25916	0.000300602	0.00256089	121.613	133.735	53.148	53.6447	KRT8P12
																						ENSG00000105700	-0.892639	2.80113e-13	2.01167e-11	2305.58	2266.99	1225.41	1237.18	KXD1
																						ENSG00000198910	-2.41367	1.29137e-14	1.15648e-12	249.56	212.676	42.1173	44.4245	L1CAM
																						ENSG00000138709	-0.7493	0.00163019	0.0103433	272.363	270.256	151.422	170.992	LARP1B
																						ENSG00000011376	-1.24884	2.54057e-19	4.24362e-17	1743.12	1703.26	688.918	760.246	LARS2
																						ENSG00000134333	-1.39111	6.52903e-30	3.03314e-27	7945.4	7151.11	2750.66	3003.26	LDHA
																						ENSG00000130164	-1.05285	1.96022e-21	4.10431e-19	5188.83	5151.58	2548.09	2436.64	LDLR
																						ENSG00000186007	-1.49283	8.30102e-06	0.000119925	145.683	151.381	50.1396	55.3211	LEMD1
																						ENSG00000275183	-2.53697	0.000130989	0.00126942	60.8066	52.9368	5.01396	14.2494	LENG9
																						ENSG00000100097	-1.71761	6.09372e-27	2.10673e-24	20004.1	18686.7	4989.89	6771.8	LGALS1
																						ENSG00000131981	-1.48353	1.00072e-18	1.51803e-16	3543.25	3375.88	1049.92	1422.42	LGALS3
																						ENSG00000128342	-1.02017	2.65972e-05	0.000325428	382.575	347.339	153.427	205.359	LIF
																						ENSG00000244968	-1.10094	0.0079418	0.0372555	78.5419	102.159	39.1089	45.2627	LIFR-AS1
																						ENSG00000169756	-0.800491	3.02668e-05	0.000364624	2662.82	2521.46	1198.34	1776.14	LIMS1
																						ENSG00000261455	-0.981623	2.35289e-06	3.91254e-05	518.123	508.007	228.637	290.017	LINC01003
																						ENSG00000269416	-0.826802	0.00936678	0.0424791	234.359	236.822	168.469	98.0692	LINC01224
																						ENSG00000213888	-1.18677	0.000124447	0.00121688	181.153	207.103	72.201	98.0692	LINC01521
																						ENSG00000196741	-1.66895	0.000106715	0.00107263	84.8759	97.5151	28.0782	29.3369	LINC01560
																						ENSG00000227115	-0.797762	0.00153192	0.00984438	305.3	281.401	145.405	191.109	LINC01630
																						ENSG00000203688	-2.24732	0.00241994	0.0143143	59.5398	29.7189	13.0363	5.86739	LINC02487
																						ENSG00000169783	-1.33741	9.47893e-18	1.24702e-15	1226.27	1103.31	472.315	449.274	LINGO1
																						ENSG00000160789	-0.764442	6.99632e-08	1.73033e-06	9426.29	9309.44	4876.58	6150.7	LMNA
																						ENSG00000166407	-2.11385	8.87553e-20	1.53423e-17	532.058	481.074	132.369	102.26	LMO1
																						ENSG00000135363	-1.25508	4.54043e-11	2.12928e-09	1735.52	1598.32	577.608	817.243	LMO2
																						ENSG00000136153	-0.737147	0.00903836	0.0413047	183.687	188.529	122.341	101.422	LMO7
																						ENSG00000142235	-0.723137	0.00298828	0.0169362	532.058	588.805	265.74	412.393	LMTK3
																						ENSG00000129038	-1.03728	0.000213484	0.00192576	547.259	515.437	184.514	331.926	LOXL1
																						ENSG00000134013	-1.15	1.88658e-07	4.17971e-06	774.017	737.4	274.765	404.85	LOXL2
																						ENSG00000204950	-2.93029	1.64208e-06	2.88548e-05	68.4074	62.2239	6.01675	10.8966	LRRC10B
																						ENSG00000108829	-0.837186	1.36038e-09	4.93256e-08	3930.89	3908.03	1984.53	2401.44	LRRC59
																						ENSG00000232859	-1.2529	0.000302677	0.00257709	158.351	165.311	53.148	82.1434	LYRM9
																						ENSG00000164109	-0.934271	2.0011e-12	1.2552e-10	1650.65	1640.11	883.46	839.036	MAD2L1
																						ENSG00000116670	-0.733248	1.20546e-06	2.18276e-05	977.973	1001.15	571.591	618.59	MAD2L2
																						ENSG00000178573	-1.02501	2.5137e-17	3.11406e-15	3521.72	3250.5	1643.58	1683.1	MAF
																						ENSG00000185022	-0.940511	9.96794e-09	2.98757e-07	814.555	758.76	417.161	402.335	MAFF
																						ENSG00000177383	-0.750809	4.41114e-05	0.000506199	3047.93	2958.89	1457.06	2110.58	MAGEF1
																						ENSG00000165072	-1.43204	0.00315287	0.01769	112.746	118.876	62.1731	24.3077	MAMDC2
																						ENSG00000117643	-0.997882	8.43196e-06	0.000121345	374.974	379.845	169.472	207.873	MAN1C1
																						ENSG00000120539	-0.955866	1.10999e-08	3.32014e-07	876.629	846.06	476.326	412.393	MASTL
																						ENSG00000128285	-2.06666	1.68238e-05	0.000219388	1774.79	1655.9	272.759	545.667	MCHR1
																						ENSG00000005059	-0.976197	1.90132e-06	3.25205e-05	724.612	687.249	303.846	412.393	MCUB
																						ENSG00000144893	-0.791566	0.000969017	0.0067359	481.386	457.857	218.609	322.706	MED12L
																						ENSG00000164758	-0.783974	0.00751427	0.035655	158.351	184.814	104.29	95.5546	MED30
																						ENSG00000165304	-0.734683	3.1286e-05	0.000375382	1379.55	1314.13	922.569	697.381	MELK
																						ENSG00000163975	-0.757414	0.00830555	0.038657	197.621	186.672	99.2764	127.406	MELTF
																						ENSG00000106511	-0.865242	1.0403e-06	1.91401e-05	1076.78	992.797	634.767	502.081	MEOX2
																						ENSG00000170439	-1.1589	6.07937e-13	4.18407e-11	2704.63	2743.42	1056.94	1381.35	METTL7B
																						ENSG00000128268	-1.07466	1.00918e-11	5.47535e-10	888.03	866.491	423.178	409.879	MGAT3
																						ENSG00000164877	-0.72245	3.82282e-07	7.83863e-06	3022.6	3013.68	2009.59	1650.41	MICALL2
																						ENSG00000027001	-0.78548	3.26156e-05	0.000389449	532.058	484.789	303.846	285.826	MIPEP
																						ENSG00000247095	-2.77705	8.68232e-18	1.16281e-15	253.361	243.323	30.0838	41.9099	MIR210HG
																						ENSG00000268471	-1.34181	1.88277e-05	0.000240251	181.153	166.24	75.2094	62.0267	MIR4453HG
																						ENSG00000211574	-0.964407	0.00297713	0.0168924	133.014	150.452	68.1898	77.1142	MIR770
																						ENSG00000255571	-1.08578	0.00883715	0.0405974	103.878	96.5864	36.1005	57.8357	MIR9-3HG
																						ENSG00000159055	-0.728174	1.78051e-05	0.000229567	698.009	708.61	449.251	400.659	MIS18A
																						ENSG00000148773	-0.820704	0.000123394	0.00120921	9836.74	10113.7	7098.76	4198.53	MKI67
																						ENSG00000099875	-1.02497	1.44357e-14	1.28504e-12	2121.9	1953.09	972.708	1028.47	MKNK2
																						ENSG00000110917	-0.856409	7.10822e-17	8.25554e-15	10501.8	10732.2	5886.39	5842.24	MLEC
																						ENSG00000213190	-0.896808	4.75403e-15	4.44487e-13	3406.44	3393.53	1845.14	1807.15	MLLT11
																						ENSG00000139428	-0.927328	3.27982e-11	1.57792e-09	1328.88	1275.13	684.907	683.97	MMAB
																						ENSG00000169446	-0.782195	1.87529e-06	3.21869e-05	732.213	776.406	452.259	425.805	MMGT1
																						ENSG00000138587	-0.982961	8.33666e-05	0.000870315	283.764	247.038	138.385	129.921	MNS1
																						ENSG00000168303	-0.962724	5.37291e-06	8.21745e-05	793.02	719.754	321.896	452.627	MPLKIP
																						ENSG00000053372	-0.723949	6.30537e-06	9.40177e-05	896.897	877.636	503.402	569.975	MRTO4
																						ENSG00000255152	-1.2604	0.00317437	0.0177808	89.9431	79.8695	39.1089	31.8515	MSH5-SAPCD1
																						ENSG00000146410	-1.01884	0.00472886	0.024563	108.945	123.519	63.1759	51.9683	MTFR2
																						ENSG00000065911	-0.730038	2.18826e-06	3.68828e-05	1498.63	1429.29	801.231	962.251	MTHFD2
																						ENSG00000167508	-0.749392	4.0687e-09	1.3149e-07	3012.46	2810.29	1815.05	1648.74	MVD
																						ENSG00000110921	-0.787815	6.9347e-07	1.32679e-05	798.087	838.63	484.348	464.362	MVK
																						ENSG00000179820	-0.8005	5.21341e-08	1.32937e-06	1178.13	1100.53	671.871	636.192	MYADM
																						ENSG00000101057	-0.877727	8.81886e-09	2.69202e-07	2761.63	2852.08	1706.75	1350.34	MYBL2
																						ENSG00000101608	-1.34086	1.06958e-09	3.95531e-08	534.591	443.926	208.581	177.698	MYL12A
																						ENSG00000124920	-1.11704	3.46183e-15	3.25719e-13	1341.55	1334.56	635.77	598.473	MYRF
																						ENSG00000156239	-0.813505	0.000128187	0.00124633	362.306	390.06	202.564	225.475	N6AMT1
																						ENSG00000166886	-0.73192	0.000434908	0.00346296	4350.21	4656.58	3352.33	2072.86	NAB2
																						ENSG00000105835	-1.5912	1.60059e-29	6.7984e-27	1976.21	1866.72	603.681	670.558	NAMPT
																						ENSG00000167011	-1.11119	6.23408e-10	2.40717e-08	675.207	643.6	287.801	321.868	NAT16
																						ENSG00000109805	-0.96872	2.60364e-10	1.07516e-08	1503.7	1576.96	857.387	718.336	NCAPG
																						ENSG00000146918	-0.772404	4.18629e-07	8.50183e-06	3213.88	3169.7	2096.84	1642.03	NCAPG2
																						ENSG00000121152	-0.800253	3.8058e-06	6.06399e-05	1223.73	1280.7	811.259	628.648	NCAPH
																						ENSG00000104419	-2.61679	0.000429954	0.0034401	20623.6	19203	1577.39	4915.19	NDRG1
																						ENSG00000185633	-4.82198	1.5286e-101	7.57473e-98	1383.35	1236.12	38.1061	53.6447	NDUFA4L2
																						ENSG00000184983	-0.852886	2.0336e-11	1.01789e-09	2023.09	1942.87	1116.11	1079.6	NDUFA6
																						ENSG00000109674	-0.738558	0.00742571	0.0353363	198.888	185.743	123.343	107.289	NEIL3
																						ENSG00000136098	-0.711111	0.000659487	0.00487515	386.375	379.845	249.695	218.77	NEK3
																						ENSG00000204356	-0.799999	4.63007e-10	1.84039e-08	1914.14	2046.89	1134.16	1141.63	NELFE
																						ENSG00000214357	-1.23194	6.87973e-07	1.31796e-05	279.964	264.684	114.318	117.348	NEURL1B
																						ENSG00000100968	-1.94247	8.45546e-05	0.000880679	116.546	144.88	18.0503	49.4537	NFATC4
																						ENSG00000165030	-0.991157	0.000419148	0.00336814	192.554	221.034	112.313	96.3928	NFIL3
																						ENSG00000066248	-1.36566	1.0356e-07	2.44173e-06	1896.41	1675.4	482.343	901.901	NGEF
																						ENSG00000064300	-0.820185	1.66103e-14	1.46982e-12	12322.2	11521.6	6671.57	6831.31	NGFR
																						ENSG00000151092	-0.759239	0.000266459	0.00231353	438.314	431.853	231.645	281.635	NGLY1
																						ENSG00000184117	-1.14389	1.33951e-17	1.74677e-15	2985.86	3030.4	1259.51	1461.82	NIPSNAP1
																						ENSG00000091592	-1.52682	6.34365e-16	6.50377e-14	3500.18	3459.46	971.705	1441.7	NLRP1
																						ENSG00000163864	-1.22443	0.00687525	0.0331843	76.0083	68.7249	29.081	32.6897	NMNAT3
																						ENSG00000171246	-7.20635	7.11714e-50	1.05803e-46	822.156	660.316	4.01117	5.86739	NPTX1
																						ENSG00000106236	-1.57029	1.19928e-06	2.17421e-05	233.092	219.177	94.2624	58.6739	NPTX2
																						ENSG00000184162	-0.765185	7.34285e-05	0.000778594	595.398	581.376	383.067	310.133	NR2C2AP
																						ENSG00000137404	-1.01295	6.52984e-13	4.47339e-11	1539.17	1423.72	752.094	715.821	NRM
																						ENSG00000124785	-0.920735	1.03277e-13	8.08058e-12	4237.46	3993.48	2057.73	2288.28	NRN1
																						ENSG00000099250	-1.12739	1.60037e-06	2.8289e-05	1394.75	1243.55	452.259	753.54	NRP1
																						ENSG00000118257	-0.823123	8.19055e-10	3.09037e-08	9698.65	9684.64	4929.72	6024.13	NRP2
																						ENSG00000179299	-1.15096	0.00268848	0.0155574	106.412	97.5151	49.1368	42.7481	NSUN7
																						ENSG00000125458	-0.865955	4.26659e-07	8.62953e-06	767.683	685.392	406.131	390.6	NT5C
																						ENSG00000111696	-0.704695	0.003192	0.017866	350.905	378.916	258.72	190.271	NT5DC3
																						ENSG00000101188	-2.36232	4.98282e-08	1.27715e-06	106.412	110.517	23.0642	19.2786	NTSR1
																						ENSG00000074590	-0.728186	5.66372e-05	0.000625999	862.694	828.414	450.254	569.136	NUAK1
																						ENSG00000143228	-0.803732	2.04447e-07	4.48938e-06	1075.52	1032.73	640.784	567.46	NUF2
																						ENSG00000137804	-0.778679	4.05671e-08	1.07691e-06	2819.91	2988.61	1848.15	1539.77	NUSAP1
																						ENSG00000182379	-2.90138	2.72455e-44	2.70021e-41	2404.39	2147.19	238.664	368.807	NXPH4
																						ENSG00000166924	-1.63238	7.53889e-12	4.19749e-10	420.579	393.775	148.413	114.833	NYAP1
																						ENSG00000124596	-0.796427	2.35425e-05	0.000293631	514.323	552.586	289.807	324.383	OARD1
																						ENSG00000105953	-0.721285	2.61685e-11	1.28086e-09	6549.38	6244.68	3914.9	3844.81	OGDH
																						ENSG00000185585	-2.22836	7.19495e-05	0.00076619	60.8066	62.2239	11.0307	15.0876	OLFML2A
																						ENSG00000116774	-2.14253	0.000211941	0.00191481	95.0103	117.947	10.0279	37.7189	OLFML3
																						ENSG00000123240	-0.758619	0.000233127	0.0020805	433.247	404.92	229.639	264.871	OPTN
																						ENSG00000110811	-0.973062	1.34165e-12	8.68909e-11	1866	1863.93	1006.8	894.357	P3H3
																						ENSG00000280789	-1.14686	1.91834e-06	3.27418e-05	282.497	288.83	133.371	124.891	PAGR1
																						ENSG00000149269	-1.47445	5.39138e-17	6.31088e-15	791.753	755.045	293.818	263.194	PAK1
																						ENSG00000187867	-1.04307	0.000130361	0.00126415	207.756	232.179	114.318	99.7456	PALM3
																						ENSG00000163291	-0.744154	5.66103e-05	0.000625999	946.303	983.509	496.382	654.633	PAQR3
																						ENSG00000188582	-0.84537	0.00173058	0.0108874	216.624	195.03	118.329	110.642	PAQR9
																						ENSG00000115687	-0.895698	0.000117366	0.00115879	775.284	731.828	494.376	316.839	PASK
																						ENSG00000273344	-0.811975	7.01412e-05	0.000749618	390.176	396.561	216.603	231.343	PAXIP1-AS1
																						ENSG00000168078	-0.868251	5.05771e-10	1.99968e-08	1453.02	1427.44	823.292	755.216	PBK
																						ENSG00000090097	-0.754576	7.8265e-05	0.000821092	1711.45	1715.34	1201.34	831.492	PCBP4
																						ENSG00000254221	-0.74601	0.000153331	0.00144817	966.572	992.797	486.354	680.617	PCDHGB1
																						ENSG00000242419	-1.57597	3.76203e-13	2.66316e-11	1841.93	1840.71	473.318	760.246	PCDHGC4
																						ENSG00000100889	-1.66766	3.24046e-08	8.8067e-07	196.355	193.173	63.1759	59.5121	PCK2
																						ENSG00000203880	-0.784709	6.76046e-08	1.67502e-06	4036.04	4159.72	2113.89	2642	PCMTD2
																						ENSG00000106333	-0.713905	7.51879e-05	0.000793289	882.963	785.693	457.273	558.24	PCOLCE
																						ENSG00000163710	-1.52657	0.000500427	0.0038787	241.96	236.822	42.1173	123.215	PCOLCE2
																						ENSG00000197461	-1.09545	3.88034e-07	7.93468e-06	6569.65	6483.36	3840.69	2269.84	PDGFA
																						ENSG00000065485	-0.827318	7.66042e-05	0.000805944	514.323	489.433	247.69	316.839	PDIA5
																						ENSG00000152256	-1.85208	2.17286e-21	4.48635e-19	627.068	634.312	186.519	163.449	PDK1
																						ENSG00000196923	-0.803411	2.02019e-08	5.74228e-07	2251.11	2230.77	1169.26	1397.28	PDLIM7
																						ENSG00000133401	-2.2956	6.25837e-18	8.69505e-16	339.504	328.765	60.1675	75.4378	PDZD2
																						ENSG00000114268	-1.39039	1.76601e-13	1.32594e-11	1162.93	996.511	361.005	461.009	PFKFB4
																						ENSG00000067057	-0.705591	2.50779e-10	1.04106e-08	7071.3	6691.39	4346.1	4092.92	PFKP
																						ENSG00000119630	-0.944404	0.00745724	0.0354523	139.348	107.731	65.1815	62.8648	PGF
																						ENSG00000119403	-0.839599	5.16746e-14	4.34008e-12	5388.99	5200.8	3033.45	2884.24	PHF19
																						ENSG00000092621	-0.726385	4.13546e-10	1.65263e-08	4831.59	4819.1	3050.49	2783.66	PHGDH
																						ENSG00000144824	-0.837361	0.000712683	0.0051986	253.361	248.896	132.369	148.361	PHLDB2
																						ENSG00000070047	-1.07651	1.14642e-20	2.13091e-18	3397.57	3399.1	1630.54	1592.58	PHRF1
																						ENSG00000116793	-0.878173	5.00035e-08	1.27943e-06	1160.39	1211.04	704.963	586.739	PHTF1
																						ENSG00000107537	-0.836917	6.85298e-05	0.000737166	387.642	370.557	222.62	202.006	PHYH
																						ENSG00000277161	-0.759956	0.000666895	0.00491904	320.502	336.195	180.503	207.035	PIGW
																						ENSG00000110697	-0.961892	2.03919e-07	4.48441e-06	3025.13	2962.6	1251.48	1820.57	PITPNM1
																						ENSG00000168734	-0.931353	4.73441e-08	1.23339e-06	4284.33	4321.31	1886.25	2624.4	PKIG
																						ENSG00000160447	-0.738166	1.14015e-05	0.000157669	676.474	724.398	434.209	406.526	PKN3
																						ENSG00000100078	-2.85298	3.13324e-25	8.92003e-23	442.115	426.28	73.2038	47.7773	PLA2G3
																						ENSG00000189129	-1.26929	0.0113941	0.0493404	51.939	81.7269	28.0782	27.6605	PLAC9
																						ENSG00000011422	-0.98812	4.32383e-07	8.72158e-06	829.757	695.608	343.958	423.29	PLAUR
																						ENSG00000161714	-0.927162	0.000478684	0.00373942	1559.44	1440.44	536.494	1039.37	PLCD3
																						ENSG00000182378	-0.714826	0.000466523	0.00365787	2900.98	2721.14	2090.82	1336.09	PLCXD1
																						ENSG00000166851	-0.781498	2.23329e-08	6.32382e-07	2770.5	2720.21	1738.84	1456.79	PLK1
																						ENSG00000102007	-1.20015	8.74879e-10	3.27606e-08	681.541	694.679	262.731	335.279	PLP2
																						ENSG00000221866	-1.25085	7.44317e-12	4.17548e-10	2989.66	2838.15	1006.8	1440.02	PLXNA4
																						ENSG00000100344	-1.63892	2.69401e-12	1.64811e-10	876.629	885.994	217.606	347.014	PNPLA3
																						ENSG00000108439	-0.935862	3.99607e-06	6.33321e-05	404.111	410.492	215.6	210.388	PNPO
																						ENSG00000164087	-0.865518	6.33831e-05	0.000688782	429.447	472.716	276.771	219.608	POC1A
																						ENSG00000128567	-1.1858	5.81732e-14	4.77792e-12	5068.48	4729.02	1861.18	2443.35	PODXL
																						ENSG00000101868	-0.733309	5.05442e-06	7.75559e-05	1238.93	1220.33	813.264	667.206	POLA1
																						ENSG00000051341	-0.825411	0.00140725	0.00920377	539.659	515.437	371.033	225.475	POLQ
																						ENSG00000143847	-1.24182	2.52306e-08	7.05033e-07	462.384	483.861	227.634	173.507	PPFIA4
																						ENSG00000118898	-0.987609	5.5922e-05	0.000619938	358.506	355.698	151.422	207.873	PPL
																						ENSG00000100034	-0.835229	1.46315e-09	5.25389e-08	1378.28	1477.59	805.242	796.288	PPM1F
																						ENSG00000155367	-1.35488	0.000690705	0.00506063	93.7435	105.874	36.1005	41.9099	PPM1J
																						ENSG00000186298	-0.913099	4.53156e-17	5.38929e-15	6655.79	6714.61	3452.61	3647	PPP1CC
																						ENSG00000167641	-1.5255	1.11117e-05	0.000153806	144.416	133.735	46.1284	50.2919	PPP1R14A
																						ENSG00000173281	-0.725579	0.00148566	0.00962555	1339.01	1321.56	605.686	1001.65	PPP1R3B
																						ENSG00000078304	-0.701828	2.45356e-09	8.32754e-08	5387.72	5501.71	3170.83	3522.95	PPP2R5C
																						ENSG00000124224	-0.777788	0.00082419	0.0058652	271.096	295.331	166.463	164.287	PPP4R1L
																						ENSG00000198901	-0.928503	1.00072e-13	7.87128e-12	3999.3	4018.55	2239.23	1974.79	PRC1
																						ENSG00000085377	-1.56771	2.8243e-25	8.23255e-23	1260.47	1338.28	422.175	454.303	PREP
																						ENSG00000108946	-0.96025	2.6126e-16	2.77421e-14	5473.86	5638.23	2715.56	2994.88	PRKAR1A
																						ENSG00000163932	-1.25937	2.99388e-06	4.89261e-05	307.833	290.688	103.288	145.846	PRKCD
																						ENSG00000237943	-1.31519	0.00359929	0.0197516	205.222	235.894	44.1228	132.435	PRKCQ-AS1
																						ENSG00000117707	-1.04958	2.48286e-06	4.10569e-05	1995.22	1991.17	723.013	1201.14	PROX1
																						ENSG00000101911	-0.716422	0.000761728	0.00549168	372.44	420.708	224.625	258.165	PRPS2
																						ENSG00000142507	-0.70383	1.13647e-06	2.07553e-05	2247.31	2284.64	1260.51	1520.49	PSMB6
																						ENSG00000169398	-1.01832	1.59647e-13	1.20472e-11	8525.59	8313.86	3716.35	4595	PTK2
																						ENSG00000268006	-0.914822	0.000580116	0.00437545	257.161	246.11	115.321	150.876	PTOV1-AS1
																						ENSG00000119383	-0.824448	4.03435e-12	2.35195e-10	7385.47	7095.38	3847.71	4327.62	PTPA
																						ENSG00000139832	-0.993375	0.00104635	0.00718148	195.088	174.598	80.2234	104.775	RAB20
																						ENSG00000179331	-0.96513	0.00736316	0.0351173	154.55	112.375	76.2122	60.3503	RAB39A
																						ENSG00000127328	-0.765215	0.00105284	0.00722264	1721.59	1769.2	753.097	1299.21	RAB3IP
																						ENSG00000169750	-1.20643	3.15294e-12	1.88998e-10	787.952	718.826	335.935	316.839	RAC3
																						ENSG00000161800	-0.831508	7.80173e-10	2.96625e-08	2952.92	2943.1	1789.98	1524.68	RACGAP1
																						ENSG00000111247	-0.824706	1.75894e-06	3.06187e-05	970.372	991.868	614.711	494.537	RAD51AP1
																						ENSG00000085999	-0.969102	5.44692e-05	0.000607001	899.431	793.123	534.488	331.088	RAD54L
																						ENSG00000157927	-1.01291	8.84286e-05	0.000912902	336.97	320.407	191.533	134.95	RADIL
																						ENSG00000100401	-0.949376	1.97902e-16	2.16325e-14	4557.96	4323.17	2358.57	2240.5	RANGAP1
																						ENSG00000270885	-0.730919	0.000256555	0.00224086	719.545	720.683	499.39	369.645	RASL10B
																						ENSG00000103710	-1.62624	0.00931188	0.0423205	40.5377	41.7922	15.0419	11.7348	RASL12
																						ENSG00000117602	-0.764196	0.000420858	0.00338005	539.659	531.225	365.016	266.547	RCAN3
																						ENSG00000167771	-0.959491	7.78226e-11	3.4952e-09	1328.88	1301.13	716.996	636.192	RCOR2
																						ENSG00000135437	-0.805345	0.00281592	0.0161565	205.222	208.961	109.304	127.406	RDH5
																						ENSG00000005189	-0.77927	0.00390747	0.0210313	191.287	199.674	111.31	116.51	REXO5
																						ENSG00000133119	-0.886656	4.27818e-09	1.37364e-07	1320.01	1341.06	774.155	666.367	RFC3
																						ENSG00000168411	-0.919066	1.23135e-12	8.09964e-11	1845.73	1860.22	1005.8	954.708	RFWD3
																						ENSG00000144468	-1.15288	2.70228e-09	9.08607e-08	513.056	505.221	218.609	238.886	RHBDD1
																						ENSG00000141314	-0.757653	1.43621e-05	0.000191314	629.602	647.314	398.108	357.911	RHBDL3
																						ENSG00000101098	-0.850469	9.30374e-12	5.10367e-10	4251.4	4299.02	2216.17	2524.65	RIMS4
																						ENSG00000175643	-1.11577	1.6542e-09	5.85507e-08	563.728	548.871	250.698	262.356	RMI2
																						ENSG00000104889	-0.850085	2.45964e-10	1.02423e-08	1440.36	1463.66	808.25	802.994	RNASEH2A
																						ENSG00000120925	-0.713087	0.000270064	0.00233961	505.455	530.296	286.798	344.499	RNF170
																						ENSG00000206625	-3.47858	3.65742e-08	9.78227e-07	78.5419	63.1526	5.01396	7.54378	RNU6-1
																						ENSG00000265681	-0.737052	0.000439919	0.00349727	1437.82	1309.49	653.82	992.426	RPL17
																						ENSG00000163584	-0.977631	5.94714e-08	1.4909e-06	1933.14	1921.51	818.278	1137.43	RPL22L1
																						ENSG00000130255	-1.13025	5.26753e-14	4.39927e-12	4842.99	4940.76	1957.45	2510.4	RPL36
																						ENSG00000197756	-1.5561	4.208e-30	2.01794e-27	11035.1	11206.8	3384.42	4177.58	RPL37A
																						ENSG00000227097	-1.53249	0.0101244	0.0451356	43.0713	48.2932	13.0363	18.4404	RPS28P7
																						ENSG00000117676	-0.957896	2.73653e-07	5.77039e-06	1099.59	937.074	462.287	584.224	RPS6KA1
																						ENSG00000141564	-1.00144	6.29238e-15	5.73881e-13	2058.56	1961.45	988.753	1018.41	RPTOR
																						ENSG00000126458	-1.53425	3.53928e-10	1.42975e-08	321.768	320.407	102.285	119.024	RRAS
																						ENSG00000167325	-0.77791	1.49372e-11	7.81886e-10	4085.44	4191.29	2493.94	2334.38	RRM1
																						ENSG00000130347	-0.721605	0.00649612	0.0317147	195.088	225.678	127.355	128.244	RTN4IP1
																						ENSG00000040608	-1.47914	4.02539e-12	2.35195e-10	889.297	804.267	356.994	251.459	RTN4R
																						ENSG00000186907	-1.16037	1.86778e-16	2.05677e-14	3172.08	3018.32	1509.2	1261.49	RTN4RL2
																						ENSG00000176225	-0.92056	1.52911e-07	3.4541e-06	774.017	714.182	420.17	366.293	RTTN
																						ENSG00000197747	-1.06639	9.27772e-11	4.09266e-09	4006.9	3930.32	1610.48	2177.64	S100A10
																						ENSG00000188643	-0.902051	2.34358e-06	3.90142e-05	11981.4	11773.3	4994.91	7714.77	S100A16
																						ENSG00000196154	-1.15249	0.00657025	0.0320136	83.6091	83.5844	33.0921	41.9099	S100A4
																						ENSG00000197956	-1.2385	4.91919e-21	9.62219e-19	5076.09	5026.21	1960.46	2319.29	S100A6
																						ENSG00000267534	-0.936142	8.33425e-09	2.55986e-07	903.232	884.137	496.382	438.378	S1PR2
																						ENSG00000228727	-1.25426	0.00263339	0.0153041	89.9431	85.4418	40.1117	33.5279	SAPCD1
																						ENSG00000130066	-2.06085	1.87358e-28	7.32963e-26	1192.06	1154.39	241.673	319.353	SAT1
																						ENSG00000126461	-0.937697	1.13214e-16	1.28476e-14	5681.62	5560.22	2825.87	3041.82	SCAF1
																						ENSG00000168077	-0.834444	1.3782e-12	8.86943e-11	3406.44	3348.02	1954.44	1833.98	SCARA3
																						ENSG00000073060	-0.725955	9.74937e-11	4.28799e-09	3946.1	3989.76	2440.8	2357.85	SCARB1
																						ENSG00000099194	-1.49656	5.30703e-47	6.06879e-44	34215.1	34518.5	11750.7	12607.3	SCD
																						ENSG00000177098	-0.884503	1.94611e-09	6.77538e-08	1023.58	1046.66	562.566	559.078	SCN4B
																						ENSG00000115884	-2.80293	1.5167e-95	5.63683e-92	2561.48	2663.56	368.025	380.542	SDC1
																						ENSG00000124145	-1.66836	6.90082e-11	3.12767e-09	900.698	913.856	206.575	362.94	SDC4
																						ENSG00000150961	-0.737961	0.000529228	0.00406321	514.323	478.288	257.718	336.117	SEC24D
																						ENSG00000065665	-0.852219	9.44214e-09	2.84144e-07	1061.58	1154.39	614.711	613.561	SEC61A2
																						ENSG00000138623	-1.00711	8.59033e-07	1.61855e-05	5464.99	5415.34	2073.77	3337.7	SEMA7A
																						ENSG00000180096	-0.848227	0.00888778	0.0407921	127.947	159.739	83.2317	77.1142	SEPT1
																						ENSG00000168528	-0.72137	3.32887e-08	9.03046e-07	1949.61	1828.64	1115.1	1175.15	SERINC2
																						ENSG00000106366	-1.36705	1.34738e-25	4.0878e-23	2209.31	2180.62	884.462	818.081	SERPINE1
																						ENSG00000132386	-1.29114	1.25734e-05	0.000171012	233.092	236.822	78.2178	113.157	SERPINF1
																						ENSG00000149131	-1.76688	0.000477898	0.00373721	88.6763	87.2992	16.0447	35.2043	SERPING1
																						ENSG00000149257	-0.740468	2.76028e-12	1.67487e-10	12383	12177.3	7111.8	7587.37	SERPINH1
																						ENSG00000111252	-0.759606	8.4878e-10	3.18635e-08	8088.55	8186.62	4442.37	5169.17	SH2B3
																						ENSG00000104611	-0.719104	0.0034685	0.0191632	277.43	278.615	149.416	187.756	SH2D4A
																						ENSG00000107957	-0.723783	4.97743e-05	0.000561415	995.708	938.931	656.829	515.492	SH3PXD2A
																						ENSG00000171241	-0.818246	2.39399e-09	8.14395e-08	1536.63	1596.46	925.577	852.447	SHCBP1
																						ENSG00000164690	-2.41533	0.00917749	0.0417736	841.158	767.119	58.1619	243.077	SHH
																						ENSG00000160410	-0.771156	5.21876e-09	1.6542e-07	1608.84	1580.67	913.543	954.708	SHKBP1
																						ENSG00000182199	-0.720983	1.09039e-09	4.01232e-08	13167.2	12455	7289.29	8252.9	SHMT2
																						ENSG00000142082	-0.771744	1.29409e-05	0.000175115	635.936	645.457	400.114	351.205	SIRT3
																						ENSG00000165480	-0.932937	1.2256e-05	0.00016777	687.875	665.889	415.156	295.046	SKA3
																						ENSG00000163053	-1.64151	0.00266859	0.0154664	63.3402	50.1506	16.0447	20.1168	SLC16A14
																						ENSG00000226419	-0.774623	0.00869991	0.0400783	217.89	171.812	125.349	102.26	SLC16A1-AS1
																						ENSG00000144136	-0.993854	9.46438e-14	7.48391e-12	3897.96	3828.16	1778.95	2098.85	SLC20A1
																						ENSG00000197208	-1.1582	0.000885475	0.00625413	145.683	163.454	55.1536	82.9816	SLC22A4
																						ENSG00000100075	-0.709199	4.16558e-08	1.09992e-06	3018.79	2895.73	1694.72	1921.15	SLC25A1
																						ENSG00000102743	-1.06209	3.01651e-07	6.34277e-06	424.379	420.708	190.53	213.74	SLC25A15
																						ENSG00000197119	-0.730163	3.08745e-09	1.03142e-07	3073.27	2954.24	1897.28	1736.75	SLC25A29
																						ENSG00000147454	-0.728461	2.29451e-07	4.95067e-06	1778.59	1698.62	979.728	1117.32	SLC25A37
																						ENSG00000117394	-1.29033	1.81441e-09	6.3766e-08	3933.43	3694.43	1176.27	1940.43	SLC2A1
																						ENSG00000059804	-1.35476	1.0898e-26	3.68203e-24	8224.09	7330.35	3206.93	2875.02	SLC2A3
																						ENSG00000137700	-0.867619	2.25558e-08	6.36271e-07	1083.12	1070.81	629.753	551.534	SLC37A4
																						ENSG00000134802	-1.35647	2.92234e-19	4.77401e-17	1108.45	1075.45	425.184	427.481	SLC43A3
																						ENSG00000114923	-0.832521	1.54443e-10	6.65491e-09	1708.92	1713.48	941.622	979.853	SLC4A3
																						ENSG00000033867	-1.08468	1.46935e-13	1.11446e-11	1848.27	1858.36	799.225	947.164	SLC4A7
																						ENSG00000050438	-1.05197	1.28741e-13	9.9164e-12	1349.15	1424.65	648.806	688.999	SLC4A8
																						ENSG00000131389	-1.44322	2.14484e-16	2.32739e-14	1250.34	1195.26	394.097	503.757	SLC6A6
																						ENSG00000103257	-0.899496	1.13419e-10	4.94455e-09	5808.3	5484.06	3332.28	2722.47	SLC7A5
																						ENSG00000109062	-0.713737	0.000194677	0.00178316	1110.99	1117.24	567.58	789.582	SLC9A3R1
																						ENSG00000133302	-0.72388	0.00043703	0.00347799	456.05	428.138	291.812	243.916	SLF1
																						ENSG00000256235	-1.46101	4.60459e-18	6.45772e-16	3726.94	3830.02	1158.22	1585.03	SMIM3
																						ENSG00000074317	-3.27859	4.31428e-07	8.71413e-06	60.8066	62.2239	5.01396	7.54378	SNCB
																						ENSG00000260260	-1.15873	4.23703e-05	0.000488276	335.703	333.409	114.318	184.404	SNHG19
																						ENSG00000125835	-0.822441	2.40323e-11	1.18692e-09	4513.62	4540.49	2398.68	2719.95	SNRPB
																						ENSG00000086300	-0.898973	4.72528e-06	7.30209e-05	798.087	713.253	351.98	456.818	SNX10
																						ENSG00000184985	-1.15131	0.000196915	0.00180093	809.488	849.774	233.651	512.139	SORCS2
																						ENSG00000137642	-0.93015	9.26906e-09	2.79501e-07	2767.97	2699.77	1630.54	1240.53	SORL1
																						ENSG00000143842	-0.748367	7.74392e-08	1.87799e-06	1365.62	1331.78	774.155	830.654	SOX13
																						ENSG00000064199	-1.16508	3.19902e-08	8.72879e-07	393.976	397.49	173.483	179.374	SPA17
																						ENSG00000183018	-1.28858	0.000227751	0.00203838	159.617	155.095	78.2178	51.1301	SPNS2
																						ENSG00000134668	-3.11433	1.89902e-11	9.60232e-10	212.823	179.242	11.0307	33.5279	SPOCD1
																						ENSG00000118785	-1.59698	6.25776e-58	1.16285e-54	27079.2	26780.4	8990.03	8814.49	SPP1
																						ENSG00000173898	-1.09083	1.97123e-18	2.84508e-16	2515.87	2410.94	1131.15	1181.02	SPTBN2
																						ENSG00000072310	-1.25638	4.00201e-16	4.18971e-14	4237.46	4321.31	1558.34	2022.57	SREBF1
																						ENSG00000101955	-0.791755	0.00403256	0.0215485	1159.13	1133.03	443.234	879.27	SRPX
																						ENSG00000102359	-1.3096	0.00145682	0.00946549	127.947	104.016	35.0977	57.8357	SRPX2
																						ENSG00000116350	-0.735673	3.81868e-11	1.80792e-09	4142.45	4155.07	2530.04	2453.41	SRSF4
																						ENSG00000117155	-0.744513	0.000116512	0.00115317	624.535	531.225	322.899	365.454	SSX2IP
																						ENSG00000073849	-1.61677	2.71399e-06	4.45814e-05	179.886	181.099	72.201	46.1009	ST6GAL1
																						ENSG00000160408	-1.01629	5.02126e-14	4.24125e-12	1672.18	1699.55	802.234	864.182	ST6GALNAC6
																						ENSG00000227199	-1.21376	0.009364	0.0424791	69.6742	84.5131	26.0726	40.2335	ST7-AS1
																						ENSG00000141750	-0.910157	6.13399e-12	3.46722e-10	1563.24	1591.82	844.351	834.845	STAC2
																						ENSG00000164211	-0.845885	3.34168e-08	9.04872e-07	1241.47	1125.6	624.739	690.675	STARD4
																						ENSG00000113739	-3.36341	1.80203e-18	2.6789e-16	193.821	189.458	16.0447	20.9549	STC2
																						ENSG00000123473	-0.777042	7.96823e-05	0.000834783	709.41	731.828	480.337	362.102	STIL
																						ENSG00000197457	-0.968517	2.79e-18	3.95011e-16	11614.1	11270	6112.02	5583.24	STMN3
																						ENSG00000015592	-2.00253	6.49185e-08	1.61926e-06	144.416	132.806	32.0893	36.8807	STMN4
																						ENSG00000111450	-0.77245	1.68114e-07	3.76384e-06	1702.59	1692.12	1080.01	908.607	STX2
																						ENSG00000094975	-1.09342	7.88626e-17	9.01824e-15	2275.18	2311.57	1018.84	1129.89	SUCO
																						ENSG00000127561	-1.01927	0.00134119	0.00884565	240.693	200.602	84.2345	132.435	SYNGR3
																						ENSG00000171992	-1.80332	1.28457e-07	2.96069e-06	387.642	363.128	68.1898	145.846	SYNPO
																						ENSG00000158710	-1.05595	2.55499e-07	5.41832e-06	6114.86	5870.41	2206.14	3556.47	TAGLN2
																						ENSG00000065882	-0.864181	1.05041e-10	4.60633e-09	1593.64	1636.4	861.398	912.798	TBC1D1
																						ENSG00000167291	-0.71753	1.80868e-07	4.02512e-06	4874.66	4773.6	3221.97	2647.03	TBC1D16
																						ENSG00000184786	-1.8568	0.00046212	0.00363678	58.273	72.4398	15.0419	20.9549	TCTE3
																						ENSG00000213123	-0.75499	0.00425135	0.0225038	228.025	205.246	120.335	135.788	TCTEX1D2
																						ENSG00000197905	-1.13812	3.60617e-05	0.000425133	306.567	309.262	111.31	167.64	TEAD4
																						ENSG00000185347	-0.750235	8.13832e-06	0.000117918	1710.19	1690.26	1147.19	875.917	TEDC1
																						ENSG00000092850	-1.2385	0.00426184	0.0225468	79.8087	78.0121	35.0977	31.8515	TEKT2
																						ENSG00000198959	-4.4876	0.00134703	0.00888023	184.953	179.242	1.00279	15.0876	TGM2
																						ENSG00000140534	-0.718755	0.00432167	0.0228146	994.441	955.648	757.108	429.157	TICRR
																						ENSG00000111602	-0.752135	2.47049e-06	4.08978e-05	5567.61	5580.65	3794.56	2826.4	TIMELESS
																						ENSG00000170537	-0.830818	4.20688e-07	8.52036e-06	836.091	827.485	438.22	496.213	TMC7
																						ENSG00000155755	-0.835238	0.000617038	0.00461465	1917.94	1882.51	757.108	1371.29	TMEM237
																						ENSG00000153485	-0.850664	0.000192422	0.00176468	302.766	299.975	160.447	173.507	TMEM251
																						ENSG00000169964	-0.866976	0.0004487	0.00354996	290.098	254.468	139.388	158.419	TMEM42
																						ENSG00000257167	-1.0794	0.000280519	0.0024189	183.687	202.46	80.2234	102.26	TMPO-AS1
																						ENSG00000041982	-0.973107	7.19265e-16	7.27387e-14	22753.1	21543.4	12087.7	10478.3	TNC
																						ENSG00000028137	-1.19895	0.000465748	0.00365372	321.768	302.761	88.2457	182.727	TNFRSF1B
																						ENSG00000215788	-0.835187	4.61762e-05	0.000524813	448.449	423.494	262.731	226.313	TNFRSF25
																						ENSG00000131747	-0.77122	7.35165e-08	1.79458e-06	8135.42	8026.89	5290.73	4180.93	TOP2A
																						ENSG00000175274	-0.98297	3.58364e-10	1.43985e-08	1739.32	1731.13	972.708	784.553	TP53I11
																						ENSG00000078900	-0.777268	0.000891249	0.00628227	306.567	273.042	174.486	163.449	TP73
																						ENSG00000088325	-0.828822	8.56305e-11	3.82277e-09	3865.02	3972.11	2359.57	2054.42	TPX2
																						ENSG00000183763	-0.818333	7.42305e-05	0.000785061	397.777	459.714	251.701	235.534	TRAIP
																						ENSG00000152503	-1.06437	3.47771e-06	5.59048e-05	338.237	315.763	164.458	148.361	TRIM36
																						ENSG00000132481	-1.58581	4.92115e-13	3.45084e-11	405.377	404.92	139.388	130.759	TRIM47
																						ENSG00000141569	-0.744186	2.1074e-05	0.000265948	820.889	787.55	434.209	524.712	TRIM65
																						ENSG00000185880	-0.758532	8.47208e-05	0.000881357	1632.91	1526.81	765.13	1100.55	TRIM69
																						ENSG00000071539	-0.769335	1.33974e-07	3.07259e-06	1264.27	1262.12	783.18	699.895	TRIP13
																						ENSG00000087077	-0.801659	2.4461e-12	1.50887e-10	3319.03	3376.81	1904.3	1937.08	TRIP6
																						ENSG00000123144	-0.91683	1.05997e-11	5.68865e-10	4647.91	4807.03	2278.34	2728.33	TRIR
																						ENSG00000135451	-0.795479	5.55462e-05	0.000616692	2114.3	2004.17	1422.96	951.355	TROAP
																						ENSG00000138741	-1.72633	0.00965748	0.0435444	41.8045	33.4337	10.0279	12.573	TRPC3
																						ENSG00000166925	-1.04992	1.14673e-20	2.13091e-18	12028.3	11491	5945.55	5414.76	TSC22D4
																						ENSG00000187189	-0.75419	0.000381149	0.00312676	1123.66	1187.83	543.513	825.625	TSPYL4
																						ENSG00000146216	-1.16788	4.22818e-06	6.63739e-05	340.77	346.411	127.355	177.698	TTBK1
																						ENSG00000197557	-1.00891	0.00241159	0.0142775	178.619	216.391	75.2094	120.701	TTC30A
																						ENSG00000112742	-1.14538	1.27437e-09	4.63196e-08	677.74	705.824	344.96	281.635	TTK
																						ENSG00000166402	-0.740555	5.31287e-05	0.00059429	851.293	909.212	592.65	462.685	TUB
																						ENSG00000123416	-0.814241	1.60587e-08	4.6355e-07	37459.4	35842.8	23443.3	18245.9	TUBA1B
																						ENSG00000167553	-1.1153	3.43762e-14	2.95397e-12	6592.45	6184.31	2601.24	3294.12	TUBA1C
																						ENSG00000258947	-0.813511	0.000102656	0.00103533	633.402	703.966	321.896	438.378	TUBB3
																						ENSG00000104833	-0.854043	0.000245364	0.00216989	439.581	403.062	197.55	267.385	TUBB4A
																						ENSG00000176014	-0.77799	2.48088e-07	5.28378e-06	4075.31	4051.06	2076.78	2660.44	TUBB6
																						ENSG00000247596	-1.05425	1.16992e-08	3.48538e-07	2404.39	2477.81	964.686	1384.7	TWF2
																						ENSG00000087301	-1.44763	5.69821e-07	1.11607e-05	207.756	239.609	74.2066	89.6872	TXNDC16
																						ENSG00000175063	-0.794372	4.18198e-08	1.10229e-06	1830.53	1819.35	1140.17	965.604	UBE2C
																						ENSG00000077152	-0.95827	1.08117e-07	2.54314e-06	1148.99	1017.87	623.737	492.022	UBE2T
																						ENSG00000145040	-2.85221	1.50902e-09	5.40558e-08	120.346	131.878	11.0307	23.4695	UCN2
																						ENSG00000183696	-1.04523	3.46743e-07	7.15927e-06	895.631	846.988	349.974	492.86	UPP1
																						ENSG00000010256	-0.790789	1.81579e-11	9.27615e-10	4902.53	4843.25	2676.45	2955.49	UQCRC1
																						ENSG00000222019	-1.54964	0.0106398	0.0469071	46.8718	39.006	15.0419	14.2494	URAHP
																						ENSG00000256073	-1.03374	0.0110516	0.0483074	101.344	117.018	40.1117	66.2176	URB1-AS1
																						ENSG00000188690	-1.03413	1.69881e-11	8.73963e-10	1620.24	1708.84	737.052	887.652	UROS
																						ENSG00000152484	-0.911415	1.67823e-07	3.76298e-06	844.959	805.196	399.111	476.935	USP12
																						ENSG00000115652	-0.829332	1.03641e-07	2.44173e-06	971.639	1015.09	528.471	589.253	UXS1
																						ENSG00000112715	-3.36948	7.22993e-157	1.0748e-152	31486.4	28283.1	2688.49	3092.95	VEGFA
																						ENSG00000128564	-2.7043	2.1805e-63	5.40256e-60	89568.1	83277	15336.7	11185.8	VGF
																						ENSG00000176834	-0.793236	5.49998e-06	8.37537e-05	814.555	761.546	493.374	416.584	VSIG10
																						ENSG00000151532	-0.797322	1.7483e-05	0.000226199	537.125	525.653	321.896	290.017	VTI1A
																						ENSG00000179403	-0.980145	5.27914e-15	4.89245e-13	3354.5	3207.78	1748.87	1578.33	VWA1
																						ENSG00000084463	-0.784859	2.02912e-11	1.01789e-09	3924.56	4072.42	2237.23	2403.95	WBP11
																						ENSG00000198554	-0.779778	1.84734e-05	0.00023695	905.765	934.287	604.684	468.553	WDHD1
																						ENSG00000196363	-0.936881	2.16852e-10	9.10657e-09	1679.78	1718.12	961.677	814.728	WDR5
																						ENSG00000005448	-0.939186	3.14698e-09	1.04426e-07	1150.26	1110.74	542.51	635.354	WDR54
																						ENSG00000187260	-0.837338	0.00233568	0.0139167	206.489	192.244	119.332	103.937	WDR86
																						ENSG00000104415	-1.69641	7.59941e-31	3.76576e-28	3104.94	3034.11	1044.91	850.771	WISP1
																						ENSG00000154764	-4.31576	1.59909e-07	3.59639e-06	50.6722	57.5803	2.00558	3.35279	WNT7A
																						ENSG00000188064	-2.96308	2.19516e-09	7.53654e-08	111.479	89.1567	14.0391	11.7348	WNT7B
																						ENSG00000196584	-0.886921	5.6218e-05	0.000622291	1365.62	1360.57	907.527	568.298	XRCC2
																						ENSG00000167645	-1.05007	5.85973e-10	2.26851e-08	1542.97	1511.02	641.787	831.492	YIF1B
																						ENSG00000261188	-1.12407	0.0108866	0.0476982	73.4747	73.3685	32.0893	35.2043	Z95115.1
																						ENSG00000221886	-1.02753	0.00333297	0.0185573	160.884	183.886	106.296	63.703	ZBED8
																						ENSG00000179627	-0.872546	2.45974e-05	0.000304466	420.579	397.49	210.586	235.534	ZBTB42
																						ENSG00000128016	-0.812865	0.00626535	0.0308107	165.951	153.238	89.2485	92.2018	ZFP36
																						ENSG00000161642	-0.82378	4.20053e-07	8.51911e-06	1061.58	1179.47	583.625	682.293	ZNF385A
																						ENSG00000186918	-2.44396	4.22561e-53	6.97976e-50	1936.94	1843.5	312.871	380.542	ZNF395
																						ENSG00000181444	-1.23295	1.94293e-18	2.83173e-16	1681.05	1639.18	668.862	742.643	ZNF467
																						ENSG00000259291	-0.950039	0.000147756	0.00140265	263.495	240.537	126.352	134.112	ZNF710-AS1
																						ENSG00000214189	-0.865902	0.000490844	0.00381237	239.426	247.038	136.38	130.759	ZNF788
																						ENSG00000167766	-0.772505	2.57514e-08	7.18237e-07	1668.38	1725.55	1051.93	936.267	ZNF83
																						ENSG00000121988	-0.785973	0.010459	0.0463439	157.084	150.452	97.2708	81.3052	ZRANB3
																						ENSG00000122952	-0.772243	5.95988e-07	1.15968e-05	1739.32	1731.13	1123.13	910.283	ZWINT
																						ENSG00000175899	3.25221	2.74552e-118	2.04074e-114	843.692	826.556	8716.27	7196.77	A2M
																						ENSG00000184389	2.05526	1.0675e-05	0.000148247	20.2689	27.8615	118.329	83.8198	A3GALT2
																						ENSG00000064687	1.95173	1.44398e-13	1.10083e-11	96.2771	98.4438	429.195	325.221	ABCA7
																						ENSG00000114770	0.741153	1.85487e-07	4.11559e-06	1275.67	1379.14	2386.64	2054.42	ABCC5
																						ENSG00000237819	1.26176	0.0110909	0.0484078	36.7373	42.7209	130.363	61.1885	AC002454.1
																						ENSG00000279853	2.88824	9.2775e-06	0.000131352	7.60083	8.35844	70.1954	48.6155	AC004453.2
																						ENSG00000273237	1.3217	0.00208711	0.012716	44.3382	39.9348	129.36	81.3052	AC004520.1
																						ENSG00000244560	1.21184	0.00136051	0.00894926	86.1427	89.1567	268.748	138.303	AC004890.2
																						ENSG00000235859	0.719221	0.00173293	0.0108975	171.019	191.315	307.857	290.017	AC006978.1
																						ENSG00000281195	1.60234	0.00116208	0.00785252	32.9369	22.2892	100.279	66.2176	AC007878.1
																						ENSG00000249476	1.878	4.38593e-07	8.83485e-06	57.0062	35.2912	180.503	155.067	AC008467.1
																						ENSG00000260136	1.25791	0.00401949	0.0215019	30.4033	38.0773	78.2178	86.3344	AC008915.2
																						ENSG00000236255	1.41936	0.00252509	0.0148137	27.8697	41.7922	115.321	72.9232	AC009404.1
																						ENSG00000279207	0.90596	0.000892551	0.00628608	240.693	221.034	534.488	331.088	AC015813.6
																						ENSG00000271344	1.7057	0.00931774	0.0423213	10.1344	13.9307	38.1061	41.0717	AC018638.6
																						ENSG00000267281	0.974972	0.00272402	0.0157019	87.4095	101.23	220.614	151.714	AC023509.3
																						ENSG00000266642	1.69105	0.00346335	0.019147	16.4685	14.8594	47.1312	53.6447	AC024267.6
																						ENSG00000270039	1.91685	0.000347946	0.00289455	13.9348	24.1466	83.2317	62.8648	AC025165.5
																						ENSG00000261616	1.65756	0.00206546	0.0126151	22.8025	20.4317	85.2373	51.1301	AC036108.3
																						ENSG00000250644	2.34666	0.000385308	0.00314725	15.2017	6.50101	47.1312	60.3503	AC068580.4
																						ENSG00000262580	1.27529	4.65591e-07	9.30307e-06	107.678	112.375	265.74	267.385	AC087741.1
																						ENSG00000247134	0.897873	0.00799636	0.0374642	72.2078	63.1526	122.341	129.082	AC090204.1
																						ENSG00000267127	1.24789	0.00569558	0.0285182	35.4705	37.1486	104.29	68.7322	AC090360.1
																						ENSG00000279118	1.11143	0.00151816	0.00978716	57.0062	64.0813	144.402	118.186	AC093535.2
																						ENSG00000280119	1.42549	1.01916e-06	1.87976e-05	76.0083	73.3685	200.558	200.329	AC093642.2
																						ENSG00000231252	1.13638	2.99971e-06	4.89502e-05	126.68	152.309	313.874	301.751	AC099792.1
																						ENSG00000274383	1.00047	0.000654691	0.00485176	102.611	92.8715	215.6	175.183	AC103691.1
																						ENSG00000251615	2.8085	1.21154e-10	5.26631e-09	16.4685	20.4317	121.338	139.141	AC104825.1
																						ENSG00000245025	2.1327	2.17099e-07	4.70465e-06	25.3361	29.7189	131.366	111.48	AC107959.1
																						ENSG00000279759	1.30964	0.00144423	0.00939192	84.8759	104.945	329.919	142.494	AC118344.2
																						ENSG00000279641	1.8119	0.000144026	0.00137469	41.8045	20.4317	122.341	93.04	AC120057.3
																						ENSG00000247679	1.07904	0.0055914	0.0281007	41.8045	62.2239	114.318	107.289	AC139795.2
																						ENSG00000215861	1.75581	0.00368349	0.0201171	10.1344	21.3604	52.1452	56.1593	AC245297.1
																						ENSG00000114739	0.710528	0.000119976	0.00118352	718.278	711.396	1341.74	999.132	ACVR2B
																						ENSG00000151651	1.63836	3.8585e-05	0.000450653	44.3382	52.008	187.522	113.995	ADAM8
																						ENSG00000142303	0.795688	1.34318e-05	0.000180519	407.911	351.983	690.924	626.134	ADAMTS10
																						ENSG00000160323	0.93594	2.54778e-05	0.000313278	195.088	229.393	439.223	375.513	ADAMTS13
																						ENSG00000154736	2.59449	8.58868e-21	1.63691e-18	69.6742	62.2239	450.254	344.499	ADAMTS5
																						ENSG00000078549	0.715819	2.44681e-07	5.24125e-06	861.427	821.913	1421.96	1341.95	ADCYAP1R1
																						ENSG00000197177	1.10168	2.89822e-11	1.40342e-09	690.408	799.624	1451.04	1749.32	ADGRA1
																						ENSG00000256925	2.15912	0.00101174	0.00697611	6.33402	16.7169	51.1424	54.4829	ADGRA1-AS1
																						ENSG00000164199	1.51576	5.75452e-08	1.44994e-06	300.233	298.118	1112.1	600.15	ADGRV1
																						ENSG00000171873	1.88296	4.09043e-05	0.000473954	30.4033	41.7922	92.2569	175.183	ADRA1D
																						ENSG00000187546	1.63924	1.50247e-12	9.62747e-11	159.617	150.452	541.508	424.128	AGMO
																						ENSG00000144891	2.32017	4.73743e-08	1.23339e-06	25.3361	21.3604	115.321	116.51	AGTR1
																						ENSG00000106546	0.768651	0.00505586	0.0257946	167.218	156.024	226.631	322.706	AHR
																						ENSG00000106992	0.770361	5.89322e-05	0.000648473	291.365	275.828	463.29	502.919	AK1
																						ENSG00000155085	0.919745	0.00116517	0.00786978	107.678	93.8002	191.533	188.595	AK9
																						ENSG00000118507	0.858075	9.25703e-05	0.00094711	307.833	266.541	587.636	452.627	AKAP7
																						ENSG00000196139	1.81826	2.12034e-06	3.58192e-05	31.6701	44.5783	142.396	129.082	AKR1C3
																						ENSG00000260257	0.95276	0.000315969	0.00266808	133.014	148.594	307.857	238.886	AL035071.1
																						ENSG00000258943	1.06146	2.52674e-05	0.000311205	127.947	118.876	264.737	249.783	AL049871.1
																						ENSG00000280135	3.78752	6.90599e-05	0.000741795	5.06722	2.78615	86.2401	20.1168	AL096816.1
																						ENSG00000258727	2.32602	3.82079e-12	2.26294e-10	38.0041	53.8655	257.718	207.873	AL135999.1
																						ENSG00000224592	1.46666	0.0105741	0.0467423	29.1365	19.503	44.1228	88.849	AL139158.2
																						ENSG00000258634	1.35477	1.99946e-08	5.69425e-07	145.683	136.521	397.106	324.383	AL160006.1
																						ENSG00000273038	1.22828	2.16459e-07	4.69764e-06	169.752	149.523	409.139	337.794	AL365203.2
																						ENSG00000240219	1.97537	0.00840883	0.0390155	10.1344	9.28715	52.1452	24.3077	AL512306.2
																						ENSG00000258424	0.903382	0.00641742	0.0314234	78.5419	68.7249	148.413	126.568	AL512791.1
																						ENSG00000260855	1.31452	0.00584741	0.0291606	34.2037	30.6476	99.2764	62.0267	AL591848.4
																						ENSG00000170017	0.725824	1.95266e-06	3.32512e-05	1917.94	1843.5	3475.68	2745.94	ALCAM
																						ENSG00000128918	2.2533	0.000446119	0.00353518	10.1344	13.002	71.1982	40.2335	ALDH1A2
																						ENSG00000114019	0.900359	1.87934e-06	3.21869e-05	335.703	356.627	704.963	589.253	AMOTL2
																						ENSG00000116194	1.76529	0.000886415	0.00625413	38.0041	26.9327	155.433	64.5412	ANGPTL1
																						ENSG00000136859	0.908793	7.33971e-11	3.31648e-09	1447.96	1404.22	2896.06	2459.27	ANGPTL2
																						ENSG00000029534	0.716808	4.87276e-08	1.2564e-06	953.904	993.725	1606.47	1595.93	ANK1
																						ENSG00000260691	0.82179	0.00392574	0.0210914	152.017	118.876	269.751	207.873	ANKRD20A1
																						ENSG00000089847	1.33845	0.00355708	0.019561	25.3361	37.1486	83.2317	76.276	ANKRD24
																						ENSG00000064999	0.856726	4.60042e-05	0.000523659	860.16	834.915	1857.17	1213.71	ANKS1A
																						ENSG00000169604	0.915856	8.65636e-14	6.91857e-12	2107.96	2175.98	4257.85	3827.21	ANTXR1
																						ENSG00000135046	0.918765	1.71506e-05	0.000223063	967.839	912.927	2170.04	1386.38	ANXA1
																						ENSG00000131480	1.56087	0.00256412	0.0150072	17.7353	39.006	97.2708	72.9232	AOC2
																						ENSG00000131471	2.31682	1.50284e-05	0.000198588	19.0021	13.9307	98.2736	64.5412	AOC3
																						ENSG00000250073	1.81507	0.00482758	0.0249104	20.2689	13.002	80.2234	36.0425	AP000866.2
																						ENSG00000213983	0.830903	0.000101948	0.00102959	221.691	196.888	364.013	378.865	AP1G2
																						ENSG00000047365	1.23784	1.99969e-15	1.9056e-13	501.655	480.146	1219.39	1095.52	ARAP2
																						ENSG00000146376	0.93794	1.41432e-06	2.50898e-05	300.233	284.187	514.432	603.503	ARHGAP18
																						ENSG00000159314	1.99325	1.20122e-08	3.56433e-07	55.7394	37.1486	186.519	179.374	ARHGAP27
																						ENSG00000031081	0.93932	6.68177e-11	3.04697e-09	3520.45	3613.63	7622.22	6061.01	ARHGAP31
																						ENSG00000089820	1.61257	0.000168334	0.00156306	77.2751	48.2932	254.709	127.406	ARHGAP4
																						ENSG00000047648	0.903374	0.00578292	0.0288971	78.5419	73.3685	128.357	155.067	ARHGAP6
																						ENSG00000114790	0.749484	9.1111e-06	0.000129264	575.129	598.093	1080.01	894.357	ARHGEF26
																						ENSG00000271147	0.827712	0.00252076	0.0147942	111.479	123.519	224.625	193.624	ARMCX5-GPRASP2
																						ENSG00000117407	1.41922	0.00197435	0.0121485	32.9369	28.7902	95.2652	69.5704	ARTN
																						ENSG00000005981	2.41812	5.5103e-06	8.37588e-05	13.9348	13.9307	69.1926	79.6288	ASB4
																						ENSG00000213199	1.55118	1.61689e-05	0.000211591	74.7415	114.232	353.986	203.682	ASIC3
																						ENSG00000152092	0.799245	7.95692e-13	5.37671e-11	3009.93	3011.82	5397.03	5082.83	ASTN1
																						ENSG00000129244	1.06087	1.97625e-17	2.53266e-15	6757.13	6326.41	14670.8	12622.4	ATP1B2
																						ENSG00000113732	0.728083	4.08442e-09	1.31711e-07	1812.8	1778.49	2833.89	3113.07	ATP6V0E1
																						ENSG00000081923	0.722524	0.000726239	0.00527944	298.966	317.621	576.605	442.569	ATP8B1
																						ENSG00000146776	0.820154	3.02133e-05	0.000364571	267.296	263.755	495.379	442.569	ATXN7L1
																						ENSG00000135407	1.7355	2.35097e-07	5.06516e-06	103.878	122.59	494.376	262.356	AVIL
																						ENSG00000176383	1.48359	0.00206085	0.0125921	21.5357	31.5763	70.1954	79.6288	B3GNT4
																						ENSG00000030110	0.764664	1.21879e-06	2.19835e-05	478.852	511.722	846.356	838.198	BAK1
																						ENSG00000123636	0.83411	9.80055e-10	3.6515e-08	1052.71	1063.38	1993.55	1780.33	BAZ2B
																						ENSG00000129151	1.45307	8.73148e-07	1.64099e-05	69.6742	74.2972	199.556	195.3	BBOX1
																						ENSG00000132692	0.726407	2.44733e-05	0.000303183	12894.8	12458.7	24725.8	17223.3	BCAN
																						ENSG00000114200	1.08424	6.75931e-14	5.49092e-12	3868.82	3948.9	9265.8	7312.44	BCHE
																						ENSG00000153094	0.807142	1.27599e-07	2.94549e-06	613.133	683.534	1095.05	1175.99	BCL2L11
																						ENSG00000116985	0.964423	4.65344e-08	1.21792e-06	374.974	388.203	799.225	691.513	BMP8B
																						ENSG00000138696	0.791844	0.000526803	0.00404726	269.829	238.68	499.39	380.542	BMPR1B
																						ENSG00000102010	4.30331	1.90319e-06	3.25205e-05	0	5.57229	78.2178	42.7481	BMX
																						ENSG00000173068	2.81335	3.45228e-11	1.65553e-09	16.4685	24.1466	156.436	133.273	BNC2
																						ENSG00000204347	1.40596	1.00894e-11	5.47535e-10	314.167	244.252	797.22	678.102	BTBD17
																						ENSG00000112763	0.854628	1.61041e-11	8.34161e-10	1069.18	1068.95	1961.46	1905.22	BTN2A1
																						ENSG00000165511	1.53214	0.000421467	0.00338311	35.4705	28.7902	83.2317	101.422	C10orf25
																						ENSG00000111412	0.717546	2.07379e-05	0.000262374	1710.19	1730.2	3252.05	2407.3	C12orf49
																						ENSG00000130813	0.855696	6.62654e-05	0.000716039	366.106	419.779	599.67	823.11	C19orf66
																						ENSG00000082196	2.03371	1.72672e-22	4.01085e-20	149.483	195.03	688.918	729.232	C1QTNF3
																						ENSG00000196421	1.58806	0.0012535	0.00836001	35.4705	41.7922	161.449	72.085	C20orf204
																						ENSG00000205929	0.721015	0.000299805	0.00255703	570.062	680.748	879.448	1183.54	C21orf62
																						ENSG00000181744	0.70509	0.000671434	0.00493891	1328.88	1153.46	2439.79	1606.83	C3orf58
																						ENSG00000244731	2.39428	4.28355e-13	3.01798e-11	76.0083	65.9388	273.762	469.391	C4A
																						ENSG00000224389	2.90827	2.49959e-13	1.81263e-11	60.8066	32.505	245.684	445.083	C4B
																						ENSG00000154274	1.82042	6.60366e-07	1.27328e-05	50.6722	40.8635	184.514	137.464	C4orf19
																						ENSG00000177335	0.940321	0.0026859	0.0155485	76.0083	102.159	180.503	163.449	C8orf31
																						ENSG00000169085	0.704354	0.00525544	0.0266344	250.827	260.04	499.39	334.441	C8orf46
																						ENSG00000102547	0.742003	8.83603e-06	0.000126169	419.312	455.07	710.979	752.702	CAB39L
																						ENSG00000134508	1.08036	8.99944e-12	4.97345e-10	439.581	465.286	924.574	989.912	CABLES1
																						ENSG00000160325	0.752819	5.69666e-08	1.4378e-06	766.417	778.263	1329.7	1274.06	CACFD1
																						ENSG00000165995	1.17723	2.0952e-09	7.24355e-08	224.224	224.749	530.477	485.317	CACNB2
																						ENSG00000175161	1.48409	3.32956e-13	2.37967e-11	753.749	719.754	2473.89	1648.74	CADM2
																						ENSG00000012822	1.03891	6.14022e-19	9.71069e-17	1555.64	1605.75	3234	3263.1	CALCOCO1
																						ENSG00000105519	0.863142	0.00026991	0.00233961	216.624	170.884	328.916	372.998	CAPS
																						ENSG00000143318	1.88389	2.59056e-13	1.86948e-11	125.414	122.59	534.488	381.38	CASQ1
																						ENSG00000100307	1.57899	1.34139e-07	3.07259e-06	72.2078	72.4398	194.542	237.21	CBX7
																						ENSG00000169193	0.743743	0.0018233	0.0113363	205.222	174.598	344.96	290.017	CCDC126
																						ENSG00000165813	0.932746	0.00099651	0.00688708	129.214	127.234	284.793	205.359	CCDC186
																						ENSG00000145075	0.844472	0.00639899	0.0313745	83.6091	82.6556	142.396	155.905	CCDC39
																						ENSG00000091986	1.40359	1.01205e-33	7.16437e-31	6709	6791.69	18976.8	16743	CCDC80
																						ENSG00000135083	0.755836	8.60648e-07	1.61954e-05	578.93	546.085	976.719	922.018	CCNJL
																						ENSG00000152669	1.41686	0.00210301	0.0127762	36.7373	25.0753	88.2457	75.4378	CCNO
																						ENSG00000260916	1.31314	6.41895e-11	2.93612e-09	193.821	200.602	473.318	507.11	CCPG1
																						ENSG00000134256	1.56961	1.60762e-07	3.6101e-06	154.55	156.024	588.639	334.441	CD101
																						ENSG00000117335	0.829624	1.8998e-13	1.4051e-11	2104.16	2073.82	3716.35	3708.19	CD46
																						ENSG00000140937	1.22847	5.67221e-08	1.43406e-06	257.161	260.04	706.968	506.272	CDH11
																						ENSG00000128536	0.912205	0.00216931	0.0131147	88.6763	90.0854	177.494	159.258	CDHR3
																						ENSG00000105810	0.96261	2.16668e-10	9.10657e-09	7540.02	7732.48	16920.1	12846.2	CDK6
																						ENSG00000170791	0.847099	0.00866492	0.0399667	95.0103	91.9428	139.388	196.138	CHCHD7
																						ENSG00000171316	0.790646	7.40968e-10	2.83168e-08	3547.05	3574.62	6658.54	5662.87	CHD7
																						ENSG00000254413	0.846639	0.00161753	0.0102998	120.346	110.517	212.592	202.006	CHKB-CPT1B
																						ENSG00000134121	0.705646	2.69209e-06	4.43196e-05	1814.06	1967.95	3416.51	2755.16	CHL1
																						ENSG00000147119	0.99018	2.26536e-06	3.80529e-05	1332.68	1392.14	2094.83	3316.75	CHST7
																						ENSG00000124302	0.899754	0.000111621	0.00111217	267.296	231.25	396.103	531.418	CHST8
																						ENSG00000154080	1.45848	2.40471e-05	0.000299151	187.487	199.674	737.052	328.574	CHST9
																						ENSG00000163347	2.22857	0.00889454	0.0408106	8.86763	8.35844	64.1787	16.764	CLDN1
																						ENSG00000106404	0.746001	4.40976e-07	8.85885e-06	644.803	669.604	1143.18	1062.84	CLDN15
																						ENSG00000140839	1.4928	5.68395e-06	8.60638e-05	53.2058	61.2952	168.469	155.067	CLEC18B
																						ENSG00000155962	2.45085	7.28156e-17	8.39129e-15	63.3402	66.8675	416.159	297.56	CLIC2
																						ENSG00000115295	0.709754	0.000560655	0.00425891	274.897	330.623	531.48	461.847	CLIP4
																						ENSG00000174469	3.89943	1.02733e-05	0.000143806	6.33402	6.50101	169.472	22.6313	CNTNAP2
																						ENSG00000204248	1.49643	1.77721e-07	3.96102e-06	236.892	216.391	822.289	456.818	COL11A2
																						ENSG00000139219	3.32117	0.000216686	0.00194755	511.789	497.791	8188.8	1901.87	COL2A1
																						ENSG00000114270	0.809961	0.000124335	0.00121683	364.84	366.842	740.06	543.99	COL7A1
																						ENSG00000109472	0.994974	1.2236e-12	8.08446e-11	715.744	745.758	1409.93	1503.73	CPE
																						ENSG00000137449	1.19758	1.32508e-11	6.98533e-10	358.506	309.262	749.086	778.686	CPEB2
																						ENSG00000139117	0.980862	0.00171837	0.0108243	89.9431	92.8715	153.427	207.035	CPNE8
																						ENSG00000134376	2.34572	3.67725e-21	7.38729e-19	112.746	148.594	768.139	568.298	CRB1
																						ENSG00000111269	0.704093	7.48413e-09	2.32274e-07	1653.18	1752.49	2707.54	2842.33	CREBL2
																						ENSG00000164463	1.01187	5.71142e-07	1.11718e-05	216.624	227.535	429.195	466.876	CREBRF
																						ENSG00000143162	1.17104	4.0667e-10	1.62953e-08	277.43	269.327	652.818	578.357	CREG1
																						ENSG00000121005	1.14466	2.06219e-14	1.79278e-12	839.891	809.84	1974.5	1673.04	CRISPLD1
																						ENSG00000005469	0.819443	0.000252551	0.00221631	418.045	422.565	886.468	598.473	CROT
																						ENSG00000182578	1.81861	0.000570601	0.00431902	20.2689	16.7169	71.1982	58.6739	CSF1R
																						ENSG00000114646	0.729967	1.80578e-06	3.12875e-05	3014.99	3026.68	5660.76	4361.98	CSPG5
																						ENSG00000178662	1.04868	1.64631e-05	0.000215062	272.363	286.044	695.938	461.009	CSRNP3
																						ENSG00000116761	0.772705	0.00372891	0.020298	149.483	165.311	308.86	230.504	CTH
																						ENSG00000169862	0.82406	2.05887e-11	1.02709e-09	2182.7	2120.26	4011.17	3606.77	CTNND2
																						ENSG00000064601	1.23293	4.48757e-26	1.48249e-23	2381.59	2326.43	5774.08	5291.54	CTSA
																						ENSG00000259417	1.38526	5.37845e-10	2.10966e-08	188.754	219.177	471.312	595.959	CTXND1
																						ENSG00000107611	0.888425	2.26988e-05	0.000284041	264.762	225.678	480.337	425.805	CUBN
																						ENSG00000168772	0.723535	0.00612634	0.0302371	164.685	143.022	283.79	223.799	CXXC4
																						ENSG00000162144	0.920366	1.90515e-09	6.64834e-08	485.186	491.29	925.577	922.856	CYB561A3
																						ENSG00000083799	0.711722	1.92993e-05	0.000245637	430.713	427.209	676.885	727.556	CYLD
																						ENSG00000135929	0.868843	0.00286423	0.0163516	136.815	100.301	231.645	199.491	CYP27A1
																						ENSG00000111012	0.760864	0.00805648	0.0376847	134.281	156.953	290.81	204.52	CYP27B1
																						ENSG00000100197	1.63005	0.000457042	0.00360063	30.4033	29.7189	114.318	72.085	CYP2D6
																						ENSG00000130649	1.61005	6.9624e-05	0.000746237	34.2037	45.507	141.394	103.937	CYP2E1
																						ENSG00000134716	1.91173	0.000142259	0.0013644	19.0021	21.3604	87.2429	65.3794	CYP2J2
																						ENSG00000152207	1.66642	6.68841e-06	9.89352e-05	40.5377	39.9348	131.366	124.053	CYSLTR2
																						ENSG00000100592	0.996123	1.26888e-07	2.93362e-06	466.184	426.28	996.775	782.877	DAAM1
																						ENSG00000185610	1.43757	0.000140976	0.00135385	44.3382	43.6496	130.363	108.128	DBX2
																						ENSG00000146038	1.59739	0.0041062	0.0218634	20.2689	15.7882	58.1619	50.2919	DCDC2
																						ENSG00000077279	1.01905	0.00155796	0.00998736	177.353	193.173	494.376	258.165	DCX
																						ENSG00000236397	1.35432	0.00858354	0.0397145	19.0021	32.505	72.201	61.1885	DDX11L2
																						ENSG00000165507	1.15529	0.000519789	0.0040058	92.4767	120.733	182.508	293.369	DEPP1
																						ENSG00000062282	1.83952	0.00385199	0.0208231	12.668	14.8594	63.1759	36.0425	DGAT2
																						ENSG00000136267	1.48102	0.00155134	0.00994916	73.4747	75.2259	307.857	108.128	DGKB
																						ENSG00000058866	0.765495	0.00600374	0.0298301	172.285	200.602	252.704	381.38	DGKG
																						ENSG00000157680	0.799238	6.40807e-06	9.49774e-05	435.781	472.716	858.39	725.041	DGKI
																						ENSG00000100697	1.01065	2.33188e-17	2.93675e-15	1351.68	1364.28	2726.59	2745.94	DICER1
																						ENSG00000162595	1.24985	1.28237e-08	3.79001e-07	401.577	451.356	820.284	1208.68	DIRAS3
																						ENSG00000050165	0.921544	5.96681e-06	8.95082e-05	3434.31	3475.25	5024.99	8060.95	DKK3
																						ENSG00000171462	1.47752	0.000604763	0.00454061	45.605	28.7902	111.31	93.8782	DLK2
																						ENSG00000144355	1.23963	1.24456e-10	5.39404e-09	2133.3	2090.54	6011.74	3963.84	DLX1
																						ENSG00000115844	1.98403	1.86142e-12	1.18763e-10	164.685	170.884	842.345	486.993	DLX2
																						ENSG00000114841	0.746838	0.0017541	0.0109981	505.455	501.506	1044.91	646.251	DNAH1
																						ENSG00000162616	0.745183	0.000484872	0.00377586	239.426	250.753	373.039	448.436	DNAJB4
																						ENSG00000128590	1.16309	1.01982e-11	5.51297e-10	513.056	432.781	1116.11	998.294	DNAJB9
																						ENSG00000136770	0.963291	7.35688e-12	4.1427e-10	677.74	719.754	1380.84	1346.15	DNAJC1
																						ENSG00000179532	0.857844	1.60886e-05	0.000210911	350.905	347.339	708.974	557.402	DNHD1
																						ENSG00000135905	0.860211	1.22367e-06	2.19964e-05	1857.14	1897.37	3988.1	2829.76	DOCK10
																						ENSG00000088538	1.49379	3.98073e-12	2.34831e-10	357.239	378.916	1228.42	847.418	DOCK3
																						ENSG00000146094	1.36539	0.000142484	0.00136479	76.0083	74.2972	243.678	144.17	DOK3
																						ENSG00000101134	1.42244	3.71061e-06	5.92502e-05	202.689	196.888	703.96	367.969	DOK5
																						ENSG00000175920	2.96502	2.63736e-08	7.3284e-07	15.2017	14.8594	155.433	79.6288	DOK7
																						ENSG00000130226	0.731301	0.0043118	0.0227706	961.505	978.866	2099.85	1123.19	DPP6
																						ENSG00000091073	0.704702	0.000207508	0.00188213	368.64	347.339	633.764	533.094	DTX2
																						ENSG00000149599	0.812282	0.0010159	0.00699833	138.082	140.236	240.67	248.107	DUSP15
																						ENSG00000133878	1.18187	2.65231e-07	5.60871e-06	168.485	145.808	341.952	368.807	DUSP26
																						ENSG00000105204	1.04811	2.51406e-10	1.04106e-08	700.543	581.376	1245.47	1399.79	DYRK1B
																						ENSG00000131080	0.71838	0.000310327	0.00263017	898.164	874.85	1184.3	1730.88	EDA2R
																						ENSG00000136160	1.28991	1.57823e-32	9.38481e-30	2889.58	2860.44	6873.14	7185.03	EDNRB
																						ENSG00000132294	0.768148	1.18767e-05	0.00016333	910.832	1053.16	1461.07	1885.11	EFR3A
																						ENSG00000155849	0.944239	1.8119e-05	0.000233008	548.526	534.011	1258.5	825.625	ELMO1
																						ENSG00000197774	0.755776	6.26122e-07	1.21355e-05	989.374	976.08	1811.04	1508.76	EME2
																						ENSG00000163064	1.60201	4.92429e-26	1.5914e-23	1602.51	1570.46	4233.79	5395.48	EN1
																						ENSG00000164778	0.745217	0.000372678	0.00306768	378.775	396.561	749.086	552.372	EN2
																						ENSG00000136960	1.45064	8.27122e-08	2.0026e-06	167.218	161.596	546.522	352.881	ENPP2
																						ENSG00000138185	1.1531	8.8494e-06	0.000126169	226.758	234.965	627.748	400.659	ENTPD1
																						ENSG00000177106	1.11558	0.00566183	0.0283683	64.607	49.2219	150.419	95.5546	EPS8L2
																						ENSG00000260565	0.714603	0.000307804	0.00261475	405.377	412.35	759.113	584.224	ERVK13-1
																						ENSG00000149564	1.63493	0.000132465	0.00128121	55.7394	58.5091	242.676	113.157	ESAM
																						ENSG00000155744	0.7233	0.000225149	0.00201752	311.634	289.759	531.48	461.009	FAM126B
																						ENSG00000167483	1.22619	0.00147252	0.00954663	49.4054	45.507	97.2708	124.053	FAM129C
																						ENSG00000154319	1.05914	0.00377074	0.0204638	49.4054	71.5111	132.369	121.539	FAM167A
																						ENSG00000164125	1.96949	6.98069e-06	0.000102646	68.4074	65.9388	380.058	146.685	FAM198B
																						ENSG00000047346	0.762411	1.8722e-06	3.21869e-05	661.272	736.471	1100.06	1272.38	FAM214A
																						ENSG00000196227	0.838486	1.2298e-07	2.85214e-06	458.583	462.5	806.245	840.713	FAM217B
																						ENSG00000139438	0.747783	0.000967746	0.00673526	348.371	353.84	696.94	483.64	FAM222A
																						ENSG00000112773	1.13092	9.93552e-09	2.98387e-07	297.699	286.044	572.594	704.086	FAM46A
																						ENSG00000026103	0.900307	8.86935e-05	0.000915002	377.508	451.356	626.745	921.18	FAS
																						ENSG00000140092	2.26674	1.02839e-05	0.00014382	16.4685	15.7882	70.1954	84.658	FBLN5
																						ENSG00000161243	0.93127	0.00497698	0.025513	76.0083	66.8675	127.355	144.17	FBXO27
																						ENSG00000171931	3.16956	0.000146381	0.0013919	6.33402	3.71486	61.1703	27.6605	FBXW10
																						ENSG00000275395	1.38664	0.000782963	0.00562497	36.7373	37.1486	106.296	87.1726	FCGBP
																						ENSG00000104870	1.09456	4.64055e-17	5.47511e-15	950.103	990.939	2134.94	2012.51	FCGRT
																						ENSG00000139132	1.24611	1.69179e-16	1.87688e-14	676.474	678.891	1731.82	1484.45	FGD4
																						ENSG00000180263	0.777417	0.00248928	0.0146267	133.014	143.022	253.706	220.446	FGD6
																						ENSG00000113578	1.16816	1.27198e-13	9.84859e-12	411.711	403.062	923.571	906.93	FGF1
																						ENSG00000176971	0.729759	3.18789e-06	5.16806e-05	1843.2	1684.69	3270.1	2579.97	FIBIN
																						ENSG00000198855	0.777966	1.85258e-06	3.19866e-05	419.312	425.352	727.024	721.688	FICD
																						ENSG00000182263	1.23796	2.39711e-19	4.04948e-17	671.406	675.176	1629.54	1547.31	FIGN
																						ENSG00000076258	1.50578	0.00331548	0.0184876	22.8025	21.3604	69.1926	56.1593	FMO4
																						ENSG00000150907	0.819701	0.0105953	0.0467943	157.084	167.169	204.57	367.131	FOXO1
																						ENSG00000139926	0.812409	5.46173e-08	1.38556e-06	2189.04	2155.55	4259.86	3371.23	FRMD6
																						ENSG00000260230	1.21213	0.000248749	0.00218866	101.344	85.4418	168.469	262.356	FRRS1L
																						ENSG00000087086	1.01508	1.51879e-21	3.27223e-19	10408.1	10651.4	22104.5	20459.6	FTL
																						ENSG00000155760	0.824138	9.6027e-07	1.77334e-05	573.862	580.447	924.574	1118.16	FZD7
																						ENSG00000139112	0.927813	1.50973e-07	3.42652e-06	481.386	510.793	847.359	1040.2	GABARAPL1
																						ENSG00000094755	3.07201	8.1816e-06	0.000118316	8.86763	5.57229	74.2066	45.2627	GABRP
																						ENSG00000131386	1.75256	0.000553662	0.00421434	27.8697	21.3604	62.1731	102.26	GALNT15
																						ENSG00000109586	0.999783	1.90569e-12	1.20553e-10	2185.24	2162.98	3901.86	4791.14	GALNT7
																						ENSG00000128310	1.97673	0.00430923	0.0227651	7.60083	13.002	48.134	34.3661	GALR3
																						ENSG00000141441	1.39228	6.81259e-11	3.09713e-09	215.357	188.529	575.603	482.802	GAREM1
																						ENSG00000171766	1.62369	1.18833e-33	8.0299e-31	2294.18	2333.86	7783.67	6480.95	GATM
																						ENSG00000115486	0.774209	4.78244e-09	1.51914e-07	1292.14	1338.28	2373.61	2127.35	GGCX
																						ENSG00000112964	1.91299	4.01845e-06	6.36191e-05	30.4033	58.5091	199.556	139.979	GHR
																						ENSG00000074047	1.3014	0.000538113	0.0041129	168.485	117.018	480.337	222.122	GLI2
																						ENSG00000087258	1.07013	1.49933e-08	4.36185e-07	349.638	286.973	680.896	652.118	GNAO1
																						ENSG00000111670	0.776663	3.2566e-07	6.79953e-06	1179.39	1168.32	2216.17	1807.15	GNPTAB
																						ENSG00000125787	2.12475	0.000112701	0.00112043	12.668	16.7169	68.1898	61.1885	GNRH2
																						ENSG00000135677	0.765382	5.55858e-12	3.15397e-10	6498.71	6617.1	11667.5	10629.2	GNS
																						ENSG00000215252	0.784738	1.68456e-06	2.95315e-05	673.94	775.477	1347.75	1153.36	GOLGA8B
																						ENSG00000076716	1.50322	3.18474e-19	5.14613e-17	653.671	623.168	2022.63	1596.77	GPC4
																						ENSG00000112293	1.117	0.00217121	0.0131208	54.4726	57.5803	136.38	107.289	GPLD1
																						ENSG00000077585	0.719313	1.50479e-07	3.42051e-06	814.555	831.2	1382.85	1327.71	GPR137B
																						ENSG00000163328	0.769305	5.60114e-09	1.76787e-07	1244	1256.55	2244.25	2019.22	GPR155
																						ENSG00000166073	1.36728	0.00142651	0.00931337	43.0713	30.6476	86.2401	102.26	GPR176
																						ENSG00000183150	0.813451	6.12501e-05	0.000669832	378.775	377.058	756.105	573.327	GPR19
																						ENSG00000178623	2.33906	8.421e-09	2.58117e-07	27.8697	26.004	152.424	119.862	GPR35
																						ENSG00000116157	0.853697	3.20627e-10	1.31307e-08	828.49	818.198	1451.04	1523.84	GPX7
																						ENSG00000141449	2.22495	3.14586e-05	0.000377148	20.2689	19.503	123.343	62.8648	GREB1L
																						ENSG00000134317	1.1886	0.00259726	0.0151479	55.7394	81.7269	197.55	118.186	GRHL1
																						ENSG00000155511	1.55604	1.67424e-27	6.08968e-25	572.596	557.229	1588.42	1731.72	GRIA1
																						ENSG00000120251	1.32184	3.45222e-13	2.45553e-11	846.225	939.86	2579.18	1890.14	GRIA2
																						ENSG00000149403	0.858159	0.00544205	0.0274615	102.611	109.588	225.628	160.096	GRIK4
																						ENSG00000161509	1.75133	1.42867e-05	0.000190652	35.4705	46.4358	166.463	111.48	GRIN2C
																						ENSG00000100077	1.65146	2.87474e-08	7.92872e-07	62.0734	78.9408	228.637	217.093	GRK3
																						ENSG00000030582	0.80272	1.13726e-13	8.85155e-12	3346.9	3257.93	5695.86	5823.8	GRN
																						ENSG00000134202	0.717678	3.62563e-06	5.80804e-05	510.522	521.009	861.398	835.683	GSTM3
																						ENSG00000272556	1.23768	0.000144168	0.00137473	140.615	134.664	420.17	229.666	GTF2IP13
																						ENSG00000196275	0.965628	2.32053e-05	0.00028989	220.424	219.177	486.354	372.998	GTF2IRD2
																						ENSG00000174428	0.875695	5.1818e-07	1.02437e-05	407.911	417.922	814.267	702.41	GTF2IRD2B
																						ENSG00000224189	1.13961	0.00587085	0.029248	50.6722	40.8635	117.327	83.8198	HAGLR
																						ENSG00000103044	0.820753	0.000635197	0.00471906	515.589	565.588	724.016	1185.21	HAS3
																						ENSG00000099822	1.07836	3.25312e-05	0.000389066	657.471	697.465	1002.79	1857.45	HCN2
																						ENSG00000048052	1.42417	1.0836e-12	7.19146e-11	330.636	288.83	929.588	730.909	HDAC9
																						ENSG00000169660	0.733847	0.000104412	0.0010502	480.119	475.502	895.493	694.866	HEXDC
																						ENSG00000135547	1.233	1.78302e-15	1.72119e-13	1027.38	1069.88	2196.11	2733.36	HEY2
																						ENSG00000109758	1.33658	3.55579e-09	1.16948e-07	141.882	138.379	351.98	355.396	HGFAC
																						ENSG00000054392	1.01007	0.00292838	0.0166795	82.3423	64.0813	131.366	161.772	HHAT
																						ENSG00000010282	2.01067	5.78862e-06	8.70988e-05	26.6029	26.004	123.343	88.849	HHATL
																						ENSG00000197903	0.949692	5.41071e-07	1.06396e-05	362.306	342.696	613.709	745.996	HIST1H2BK
																						ENSG00000274750	1.02827	0.000531689	0.00407637	122.88	143.022	216.603	326.059	HIST1H3E
																						ENSG00000156510	1.74681	4.71572e-06	7.29489e-05	59.5398	62.2239	264.737	145.008	HKDC1
																						ENSG00000204642	1.0092	0.000290556	0.00249244	100.078	102.159	191.533	215.417	HLA-F
																						ENSG00000206341	0.754249	1.61831e-06	2.85384e-05	544.726	527.51	863.404	943.811	HLA-H
																						ENSG00000149948	1.42767	0.0105391	0.0466294	590.331	659.388	2327.48	1035.17	HMGA2
																						ENSG00000100292	1.32323	1.15621e-08	3.45146e-07	215.357	205.246	607.692	445.083	HMOX1
																						ENSG00000105991	0.960703	0.000184431	0.00169744	119.08	125.377	229.639	246.43	HOXA1
																						ENSG00000005073	1.99541	2.91111e-08	8.01418e-07	41.8045	35.2912	158.441	147.523	HOXA11
																						ENSG00000106031	1.05654	0.0100594	0.0448943	74.7415	75.2259	209.584	103.098	HOXA13
																						ENSG00000108786	0.756399	0.00316773	0.0177503	138.082	137.45	248.692	217.093	HSD17B1
																						ENSG00000090339	0.92927	0.000934819	0.00654593	105.145	95.6577	190.53	191.109	ICAM1
																						ENSG00000127415	1.2649	1.36476e-17	1.76422e-15	728.413	781.978	1944.41	1688.97	IDUA
																						ENSG00000137959	1.93955	6.59582e-24	1.63452e-21	221.691	184.814	805.242	748.511	IFI44L
																						ENSG00000185745	1.1504	0.00164783	0.010433	59.5398	47.3645	115.321	120.701	IFIT1
																						ENSG00000119922	1.0936	7.14185e-05	0.000761627	105.145	106.802	205.572	246.43	IFIT2
																						ENSG00000244242	2.50108	0.000361122	0.00298578	7.60083	7.42972	43.1201	41.9099	IFITM10
																						ENSG00000103742	0.80238	0.000322689	0.00271636	1282.01	1266.77	2777.73	1668.85	IGDCC4
																						ENSG00000144847	1.00425	3.23445e-10	1.31735e-08	553.594	629.669	1254.49	1123.19	IGSF11
																						ENSG00000189108	1.19824	0.00224605	0.0134745	45.605	45.507	92.2569	116.51	IL1RAPL2
																						ENSG00000185291	1.00927	0.00047819	0.00373753	111.479	139.307	291.812	215.417	IL3RA
																						ENSG00000163083	1.53095	0.00895521	0.041013	29.1365	26.9327	43.1201	118.186	INHBB
																						ENSG00000109452	1.40089	5.29856e-15	4.89245e-13	369.907	429.995	1149.2	968.119	INPP4B
																						ENSG00000173404	1.06079	2.48729e-12	1.52794e-10	2204.24	2209.41	4036.24	5169.17	INSM1
																						ENSG00000169047	0.745301	8.74529e-07	1.64151e-05	543.459	538.655	908.529	905.254	IRS1
																						ENSG00000136003	0.726929	7.0692e-08	1.73991e-06	2330.92	2345.01	3535.84	4201.89	ISCU
																						ENSG00000213949	0.909094	0.0060802	0.0301263	73.4747	78.9408	160.447	126.568	ITGA1
																						ENSG00000005961	2.19543	5.94754e-05	0.000653965	35.4705	27.8615	216.603	72.9232	ITGA2B
																						ENSG00000077943	1.99568	3.92367e-09	1.27296e-07	93.7435	134.664	318.888	595.121	ITGA8
																						ENSG00000136156	0.712597	2.00142e-06	3.40036e-05	8488.86	8395.59	11979.4	15687.7	ITM2B
																						ENSG00000184916	0.814311	0.00897113	0.0410606	97.5439	79.8695	163.455	147.523	JAG2
																						ENSG00000152409	0.796591	1.31453e-05	0.00017733	347.104	382.631	594.656	673.911	JMY
																						ENSG00000186994	1.29909	0.000722511	0.00525979	53.2058	54.7942	105.293	160.096	KANK3
																						ENSG00000131398	1.57223	1.15204e-07	2.6928e-06	103.878	73.3685	239.667	283.311	KCNC3
																						ENSG00000121361	1.33402	1.47649e-08	4.30382e-07	167.218	154.167	359	449.274	KCNJ8
																						ENSG00000171121	1.35535	0.00172839	0.0108782	44.3382	38.0773	129.36	81.3052	KCNMB3
																						ENSG00000110906	0.737995	1.51793e-09	5.4244e-08	2412	2409.09	3796.57	4242.96	KCTD10
																						ENSG00000188997	0.954561	6.62767e-05	0.000716039	168.485	176.456	297.829	370.484	KCTD21
																						ENSG00000116299	2.28205	1.56615e-06	2.77171e-05	30.4033	21.3604	159.444	90.5254	KIAA1324
																						ENSG00000135835	0.918227	0.00025227	0.00221515	226.758	245.181	532.483	361.263	KIAA1614
																						ENSG00000088970	0.871648	6.2514e-05	0.00068083	296.432	351.983	675.882	513.815	KIZ
																						ENSG00000114796	0.73675	1.45505e-05	0.000193304	538.392	551.657	990.758	827.301	KLHL24
																						ENSG00000196911	0.895116	3.44857e-07	7.13024e-06	350.905	366.842	700.952	635.354	KPNA5
																						ENSG00000147121	0.803703	1.18517e-05	0.000163137	305.3	338.052	549.53	575.004	KRBOX4
																						ENSG00000150457	0.890132	5.44631e-06	8.31262e-05	300.233	288.83	499.39	590.93	LATS2
																						ENSG00000213626	1.01606	0.00726414	0.0347008	53.2058	55.7229	95.2652	124.891	LBH
																						ENSG00000196233	0.82834	9.08959e-09	2.75205e-07	1278.21	1277.91	2469.88	2070.35	LCOR
																						ENSG00000168961	1.57907	7.9312e-05	0.00083149	49.4054	53.8655	196.547	113.157	LGALS9
																						ENSG00000153902	1.96135	0.00385159	0.0208231	35.4705	32.505	225.628	39.3953	LGI4
																						ENSG00000133067	1.37498	1.40595e-13	1.07736e-11	572.596	608.308	1302.63	1760.22	LGR6
																						ENSG00000183722	0.844605	1.97517e-12	1.24419e-10	2148.5	2164.84	4053.28	3693.94	LHFPL6
																						ENSG00000174405	0.905712	1.84235e-09	6.45951e-08	547.259	521.938	1007.81	994.103	LIG4
																						ENSG00000064042	1.15521	7.47902e-15	6.77946e-13	635.936	632.455	1497.17	1328.54	LIMCH1
																						ENSG00000240024	0.808582	6.97382e-07	1.33117e-05	515.589	455.999	847.359	851.609	LINC00888
																						ENSG00000189238	2.39924	2.25056e-07	4.86998e-06	17.7353	20.4317	110.307	92.2018	LINC00943
																						ENSG00000235597	1.701	6.78614e-06	0.000100281	40.5377	43.6496	156.436	118.186	LINC01102
																						ENSG00000232044	1.27497	0.000290971	0.00249456	57.0062	64.0813	168.469	125.73	LINC01105
																						ENSG00000281404	1.33808	0.00134823	0.0088842	41.8045	32.505	90.2513	96.3928	LINC01176
																						ENSG00000233806	2.34246	4.50035e-07	9.01647e-06	27.8697	23.2179	164.458	93.8782	LINC01237
																						ENSG00000237940	1.65322	1.74739e-06	3.04534e-05	107.678	103.087	437.217	226.313	LINC01238
																						ENSG00000227953	1.6297	0.00282595	0.0162015	19.0021	17.6456	62.1731	51.1301	LINC01341
																						ENSG00000258754	0.844335	0.0104802	0.0464099	84.8759	101.23	138.385	196.138	LINC01579
																						ENSG00000226476	2.32666	1.01e-07	2.39467e-06	36.7373	19.503	153.427	124.053	LINC01748
																						ENSG00000230269	1.01932	0.00595398	0.0296126	48.1386	62.2239	108.302	116.51	LINC02525
																						ENSG00000163898	3.34178	9.35461e-14	7.43666e-12	21.5357	14.8594	223.623	140.817	LIPH
																						ENSG00000139636	0.73655	5.75412e-10	2.24516e-08	1715.25	1701.41	2916.12	2776.95	LMBR1L
																						ENSG00000147145	1.02117	7.13531e-05	0.000761475	202.689	200.602	488.36	331.088	LPAR4
																						ENSG00000139263	0.754757	0.00243965	0.0144092	143.149	175.527	280.782	259.003	LRIG3
																						ENSG00000168702	2.10248	1.18786e-08	3.53174e-07	72.2078	80.7982	441.228	217.931	LRP1B
																						ENSG00000247675	1.47355	0.00108687	0.00740486	30.4033	26.9327	78.2178	80.467	LRP4-AS1
																						ENSG00000128606	1.21814	7.08737e-25	1.95113e-22	2961.79	3188.28	6841.05	7470.02	LRRC17
																						ENSG00000128594	0.888631	0.000215687	0.00194328	703.076	735.542	1680.68	984.883	LRRC4
																						ENSG00000160838	2.48645	0.000204677	0.00186214	10.1344	11.1446	82.2289	37.7189	LRRC71
																						ENSG00000188906	1.01916	5.40477e-12	3.07844e-10	589.064	574.875	1221.4	1137.43	LRRK2
																						ENSG00000146006	0.791668	0.00226944	0.0135983	629.602	616.667	765.13	1390.57	LRRTM2
																						ENSG00000198739	2.03525	8.90673e-08	2.13905e-06	39.2709	38.0773	186.519	130.759	LRRTM3
																						ENSG00000213903	1.49875	9.14243e-08	2.18507e-06	190.021	157.882	605.686	376.351	LTB4R
																						ENSG00000213906	1.46928	4.43837e-05	0.000507457	89.9431	81.7269	307.857	167.64	LTB4R2
																						ENSG00000119681	1.15263	0.000204338	0.0018621	74.7415	70.5824	163.455	159.258	LTBP2
																						ENSG00000204428	0.778897	0.00220312	0.0132759	127.947	142.093	228.637	235.534	LY6G5C
																						ENSG00000150551	0.976675	6.9525e-05	0.000745714	221.691	241.466	374.041	537.285	LYPD1
																						ENSG00000181541	2.0437	0.000176765	0.00163377	12.668	19.503	62.1731	72.085	MAB21L2
																						ENSG00000172264	1.39215	1.15591e-06	2.10586e-05	136.815	121.662	269.751	406.526	MACROD2
																						ENSG00000204103	1.81379	0.00793377	0.0372403	11.4012	24.1466	34.0949	92.2018	MAFB
																						ENSG00000269313	1.17903	0.00508846	0.0259414	36.7373	37.1486	85.2373	82.1434	MAGIX
																						ENSG00000251562	0.839477	1.31776e-05	0.000177605	39615.5	44700	91595	59283.2	MALAT1
																						ENSG00000177943	1.03849	5.85532e-07	1.14232e-05	739.814	819.127	1921.35	1284.12	MAMDC4
																						ENSG00000104774	0.737007	1.17228e-09	4.28183e-08	1597.44	1548.17	2557.12	2683.91	MAN2B1
																						ENSG00000111261	1.0833	9.8325e-12	5.37389e-10	573.862	534.011	1093.04	1251.43	MANSC1
																						ENSG00000107968	1.03812	0.000346193	0.00288159	102.611	86.3705	184.514	202.006	MAP3K8
																						ENSG00000144583	1.76566	1.76231e-10	7.48531e-09	76.0083	73.3685	263.734	243.916	MARCH4
																						ENSG00000165406	0.863204	5.207e-07	1.02798e-05	421.846	478.288	775.158	864.182	MARCH8
																						ENSG00000139266	0.709283	1.0957e-09	4.0219e-08	2050.96	1999.52	3387.43	3234.61	MARCH9
																						ENSG00000127241	1.2188	1.2286e-11	6.54637e-10	399.043	404.92	1032.88	839.874	MASP1
																						ENSG00000258839	0.875695	0.00156305	0.0100157	154.55	161.596	344.96	236.372	MC1R
																						ENSG00000175471	0.714539	0.00240853	0.014265	476.318	493.148	975.717	616.914	MCTP1
																						ENSG00000081189	1.39071	1.37237e-16	1.53396e-14	340.77	322.264	902.513	834.845	MEF2C
																						ENSG00000145794	1.89599	4.81766e-21	9.54925e-19	228.025	203.389	716.996	884.299	MEGF10
																						ENSG00000198948	1.5929	7.42091e-09	2.30793e-07	107.678	104.016	369.027	269.9	MFAP3L
																						ENSG00000135953	0.769714	7.81234e-05	0.000820186	296.432	269.327	503.402	460.171	MFSD9
																						ENSG00000071073	0.89326	2.45524e-07	5.25075e-06	335.703	344.553	627.748	636.192	MGAT4A
																						ENSG00000100427	1.00185	1.22642e-24	3.14345e-22	39533.2	40377.7	79247.6	80780.5	MLC1
																						ENSG00000261971	0.891012	0.00164205	0.0104052	143.149	177.385	352.983	243.916	MMP25-AS1
																						ENSG00000120162	1.15607	5.56039e-14	4.59226e-12	496.587	530.296	1097.05	1192.76	MOB3B
																						ENSG00000079931	3.98399	0.000184519	0.00169744	5.06722	0.928715	72.201	17.6022	MOXD1
																						ENSG00000135324	2.53703	1.63462e-21	3.47147e-19	76.0083	72.4398	487.357	373.836	MRAP2
																						ENSG00000204839	0.717623	0.0075042	0.03563	190.021	175.527	354.988	246.43	MROH6
																						ENSG00000198417	1.17522	0.00433048	0.0228449	36.7373	42.7209	85.2373	94.7164	MT1F
																						ENSG00000205364	1.14979	0.000212013	0.00191481	69.6742	81.7269	175.489	161.772	MT1M
																						ENSG00000125148	0.831381	1.2774e-11	6.75797e-10	2161.17	2317.14	4164.59	3807.93	MT2A
																						ENSG00000087250	0.814456	3.93874e-06	6.25569e-05	1112.25	1036.45	2168.04	1611.02	MT3
																						ENSG00000104643	0.746242	1.71791e-08	4.94315e-07	918.433	905.497	1546.31	1512.95	MTMR9
																						ENSG00000198888	0.78359	8.90819e-13	5.96527e-11	81387.1	86097.5	137249	151062	MT-ND1
																						ENSG00000170873	0.837609	2.99469e-12	1.80239e-10	3927.09	3952.61	6595.36	7485.11	MTSS1
																						ENSG00000210194	0.751408	0.0075034	0.03563	217.89	259.112	499.39	305.942	MT-TE
																						ENSG00000210049	1.32198	4.18773e-16	4.35348e-14	459.85	539.584	1196.33	1306.75	MT-TF
																						ENSG00000210176	0.908103	0.00940231	0.0426142	127.947	148.594	342.955	177.698	MT-TH
																						ENSG00000210100	1.48137	0.000156744	0.00147106	35.4705	43.6496	106.296	115.671	MT-TI
																						ENSG00000209082	1.17711	1.83974e-13	1.36748e-11	1625.31	1935.44	3593	4462.57	MT-TL1
																						ENSG00000138823	1.30043	0.000155683	0.00146595	62.0734	62.2239	131.366	174.345	MTTP
																						ENSG00000210151	1.98453	4.78168e-05	0.000542216	24.0693	17.6456	88.2457	75.4378	MT-TS1
																						ENSG00000210077	1.04489	2.06074e-08	5.84636e-07	418.045	465.286	809.253	1014.22	MT-TV
																						ENSG00000210117	0.844057	0.00944548	0.0427708	86.1427	87.2992	132.369	178.536	MT-TW
																						ENSG00000129422	0.910935	1.5084e-05	0.000199146	1004.58	1064.31	2369.6	1523.01	MTUS1
																						ENSG00000236675	1.19148	6.69556e-07	1.28766e-05	159.617	161.596	410.142	324.383	MTX1P1
																						ENSG00000176945	2.15873	9.4692e-07	1.75742e-05	27.8697	22.2892	126.352	96.3928	MUC20
																						ENSG00000134323	0.953689	2.92751e-05	0.000354689	230.558	234.965	387.078	513.815	MYCN
																						ENSG00000144821	1.88222	0.00563567	0.0282754	7.60083	15.7882	51.1424	36.8807	MYH15
																						ENSG00000109063	0.925397	0.00853672	0.0395102	67.1406	65.0101	141.394	109.804	MYH3
																						ENSG00000137474	1.0372	0.00867094	0.0399697	62.0734	43.6496	119.332	96.3928	MYO7A
																						ENSG00000164976	0.908939	1.66945e-09	5.89502e-08	965.305	1029.95	2039.68	1709.92	MYORG
																						ENSG00000077616	0.831998	0.00519602	0.0264172	149.483	113.303	268.748	197.815	NAALAD2
																						ENSG00000125814	0.757136	9.38129e-05	0.000957188	276.163	259.112	444.237	459.332	NAPB
																						ENSG00000274180	1.3559	8.09263e-10	3.0612e-08	209.023	212.676	469.307	609.37	NATD1
																						ENSG00000067798	1.56218	0.00305053	0.0172214	39.2709	42.7209	178.497	64.5412	NAV3
																						ENSG00000154654	2.02342	8.69013e-16	8.6125e-14	249.56	224.749	1192.32	735.1	NCAM2
																						ENSG00000176771	1.81802	8.75243e-08	2.1054e-06	60.8066	83.5844	310.865	202.006	NCKAP5
																						ENSG00000183091	1.91566	0.00435849	0.0229519	145.683	134.664	766.133	291.693	NEB
																						ENSG00000151414	0.908054	6.6894e-08	1.66295e-06	383.842	365.914	694.935	710.792	NEK7
																						ENSG00000184613	1.56124	4.80517e-05	0.000544049	44.3382	47.3645	111.31	159.258	NELL2
																						ENSG00000171786	2.56439	4.26894e-06	6.69431e-05	8.86763	17.6456	89.2485	71.2468	NHLH1
																						ENSG00000131669	0.711313	4.15746e-08	1.09973e-06	1052.71	1016.94	1675.67	1711.6	NINJ1
																						ENSG00000171840	2.71025	2.24247e-09	7.68124e-08	22.8025	33.4337	245.684	126.568	NINJ2
																						ENSG00000101198	1.33265	7.02219e-06	0.000103154	219.157	236.822	748.083	402.335	NKAIN4
																						ENSG00000011052	0.840099	0.000536965	0.00410835	157.084	142.093	275.768	259.003	NME1-NME2
																						ENSG00000157064	0.871954	0.00337187	0.0187598	108.945	118.876	175.489	241.401	NMNAT2
																						ENSG00000215440	0.785641	0.00220663	0.0132902	457.316	507.078	1052.93	611.885	NPEPL1
																						ENSG00000156642	0.704256	1.0645e-09	3.94634e-08	2137.1	2176.91	3602.03	3428.23	NPTN
																						ENSG00000181019	0.830828	2.22472e-13	1.6292e-11	2053.49	2025.53	3605.04	3649.51	NQO1
																						ENSG00000182667	1.18145	8.9899e-05	0.000922954	381.308	406.777	579.614	1207.01	NTM
																						ENSG00000188039	2.89196	0.000132813	0.00128375	6.33402	5.57229	34.0949	53.6447	NWD1
																						ENSG00000197444	1.3508	0.000735426	0.0053383	38.0041	43.6496	115.321	93.8782	OGDHL
																						ENSG00000183715	1.37951	8.97914e-05	0.000922954	50.6722	50.1506	126.352	135.788	OPCML
																						ENSG00000081087	0.879105	8.38949e-16	8.37035e-14	3158.14	3094.48	5864.33	5635.21	OSTM1
																						ENSG00000169860	0.795112	1.03192e-06	1.90093e-05	420.579	440.211	752.094	742.643	P2RY1
																						ENSG00000158006	0.937375	7.26091e-09	2.26766e-07	409.178	438.354	808.25	816.405	PAFAH2
																						ENSG00000076641	0.706843	3.02636e-06	4.93309e-05	1056.51	1047.59	1878.23	1557.37	PAG1
																						ENSG00000099260	3.57281	2.71523e-09	9.09112e-08	5.06722	13.002	142.396	80.467	PALMD
																						ENSG00000198682	2.75258	2.15709e-33	1.39423e-30	84.8759	112.375	709.977	630.325	PAPSS2
																						ENSG00000007372	0.80903	0.000107036	0.00107368	424.379	447.641	889.476	640.383	PAX6
																						ENSG00000163346	0.842087	0.000178923	0.0016521	1384.62	1456.23	1896.28	3195.21	PBXIP1
																						ENSG00000138650	1.53901	1.45255e-21	3.17553e-19	1768.46	1719.98	5786.11	4351.92	PCDH10
																						ENSG00000150275	1.05088	7.6997e-08	1.87032e-06	2061.09	2130.47	5251.62	3434.94	PCDH15
																						ENSG00000136099	1.04486	0.00565687	0.028353	82.3423	73.3685	116.324	203.682	PCDH8
																						ENSG00000184226	1.41306	4.79131e-32	2.54384e-29	2395.53	2418.37	6773.86	6047.6	PCDH9
																						ENSG00000204967	0.880069	2.52474e-05	0.000311205	321.768	289.759	494.376	628.648	PCDHA4
																						ENSG00000168300	0.708061	0.000345936	0.00288106	309.1	268.399	453.262	487.831	PCMTD1
																						ENSG00000102109	0.844814	3.82259e-05	0.000447454	3014.99	2928.24	4095.4	6576.5	PCSK1N
																						ENSG00000099139	1.0548	6.68094e-07	1.28651e-05	463.65	467.144	788.194	1144.14	PCSK5
																						ENSG00000154678	0.941504	4.5699e-05	0.000520983	752.482	748.544	1798.01	1086.3	PDE1C
																						ENSG00000178104	0.793647	1.17138e-09	4.28183e-08	966.572	951.004	1681.68	1642.03	PDE4DIP
																						ENSG00000171408	1.13055	7.52335e-09	2.33004e-07	393.976	401.205	990.758	751.864	PDE7B
																						ENSG00000134853	0.919047	6.83878e-18	9.32709e-16	5135.62	5288.1	10114.2	9598.21	PDGFRA
																						ENSG00000005882	0.921805	4.11114e-07	8.36064e-06	420.579	416.064	711.982	871.726	PDK2
																						ENSG00000163110	1.22625	3.18015e-25	8.92003e-23	2648.89	2657.05	6535.19	5879.96	PDLIM5
																						ENSG00000242265	1.76273	3.90338e-33	2.41782e-30	5931.18	6059.87	22953.9	17739.6	PEG10
																						ENSG00000282164	1.13582	1.94266e-06	3.31189e-05	160.884	136.521	310.865	340.308	PEG13
																						ENSG00000198300	1.23206	3.87468e-17	4.68301e-15	1541.7	1627.11	3339.3	4104.66	PEG3
																						ENSG00000108733	1.16933	4.8765e-08	1.2564e-06	176.086	173.67	406.131	380.542	PEX12
																						ENSG00000174307	0.746588	1.20739e-07	2.80892e-06	2218.17	2043.17	3254.06	3891.75	PHLDA3
																						ENSG00000165443	2.5048	6.75329e-19	1.04577e-16	76.0083	80.7982	528.471	363.778	PHYHIPL
																						ENSG00000274602	0.762205	0.00162243	0.0103161	367.373	368.7	761.119	488.669	PI4KAP1
																						ENSG00000183506	0.71752	0.000131875	0.00127717	860.16	797.766	1577.39	1149.17	PI4KAP2
																						ENSG00000145675	0.836609	7.28447e-10	2.791e-08	1283.27	1224.05	2377.62	2099.69	PIK3R1
																						ENSG00000107242	1.38386	2.53942e-16	2.73558e-14	405.377	402.134	1139.17	968.957	PIP5K1B
																						ENSG00000165495	0.922258	0.000141448	0.0013575	150.75	156.024	267.745	313.486	PKNOX2
																						ENSG00000181690	2.08624	0.000946685	0.00661034	12.668	14.8594	39.1089	77.9524	PLAG1
																						ENSG00000121316	1.15237	3.16871e-05	0.000379581	121.613	97.5151	260.726	224.637	PLBD1
																						ENSG00000182621	1.07064	4.7066e-14	3.99819e-12	679.007	655.673	1354.77	1446.73	PLCB1
																						ENSG00000101333	1.25245	1.58099e-08	4.57258e-07	230.558	203.389	577.608	455.142	PLCB4
																						ENSG00000143850	1.30226	7.3318e-09	2.285e-07	141.882	155.095	376.047	357.911	PLEKHA6
																						ENSG00000166689	2.90489	7.06149e-23	1.72092e-20	44.3382	57.5803	434.209	336.117	PLEKHA7
																						ENSG00000167676	1.73616	0.00198595	0.0122097	21.5357	29.7189	120.335	51.9683	PLIN4
																						ENSG00000123560	0.897153	8.74607e-09	2.67529e-07	1726.65	1773.85	2851.94	3666.28	PLP1
																						ENSG00000162407	0.908792	4.59892e-11	2.14992e-09	2667.89	2613.4	4476.46	5436.55	PLPP3
																						ENSG00000182013	0.839808	2.75569e-12	1.67487e-10	1915.41	1817.5	3442.58	3237.12	PNMA8A
																						ENSG00000130653	2.09661	2.86444e-08	7.915e-07	79.8087	66.8675	421.173	205.359	PNPLA7
																						ENSG00000114631	0.973385	5.06336e-13	3.51738e-11	1466.96	1524.02	3148.77	2726.66	PODXL2
																						ENSG00000130997	1.0776	0.00764967	0.036205	65.8738	48.2932	145.405	94.7164	POLN
																						ENSG00000214783	0.910458	0.00224499	0.0134735	89.9431	85.4418	168.469	160.934	POLR2J4
																						ENSG00000113356	1.211	7.9143e-10	3.00138e-08	591.598	565.588	1566.36	1113.13	POLR3G
																						ENSG00000105854	0.800785	3.64734e-11	1.73231e-09	7157.44	7538.38	13682.1	11922.5	PON2
																						ENSG00000185668	1.61519	1.21999e-06	2.19835e-05	82.3423	98.4438	207.578	347.014	POU3F1
																						ENSG00000132825	0.779027	0.00688171	0.0331879	98.8107	120.733	177.494	200.329	PPP1R3D
																						ENSG00000137509	0.707991	3.2092e-09	1.06018e-07	4552.89	4707.66	7094.75	8032.45	PRCP
																						ENSG00000019485	0.822128	0.000604347	0.00453978	252.094	253.539	525.463	369.645	PRDM11
																						ENSG00000152784	0.960012	4.06788e-05	0.000471709	168.485	153.238	295.824	328.574	PRDM8
																						ENSG00000184304	0.930824	1.55758e-11	8.09617e-10	720.812	751.331	1386.86	1420.75	PRKD1
																						ENSG00000150687	0.881353	8.40914e-06	0.000121134	314.167	326.908	528.471	652.118	PRSS23
																						ENSG00000244694	0.851309	1.09933e-06	2.01512e-05	414.245	368.7	678.89	730.909	PTCHD4
																						ENSG00000130021	0.8775	1.47422e-05	0.000195327	230.558	253.539	425.184	465.2	PUDP
																						ENSG00000119943	1.23405	3.30654e-05	0.000394187	148.216	151.381	440.226	265.709	PYROXD2
																						ENSG00000129646	0.851101	0.000247595	0.00218442	224.224	230.321	468.304	352.881	QRICH2
																						ENSG00000137502	1.04768	2.03821e-05	0.000258533	171.019	154.167	375.044	296.722	RAB30
																						ENSG00000168461	0.756757	8.72875e-13	5.87156e-11	4726.45	4592.5	7994.26	7750.82	RAB31
																						ENSG00000167994	0.76264	0.00156516	0.0100205	190.021	180.171	349.974	278.282	RAB3IL1
																						ENSG00000109756	0.71974	4.24259e-09	1.36516e-07	1417.55	1407	2379.63	2272.35	RAPGEF2
																						ENSG00000091428	1.13883	1.05251e-11	5.66907e-10	813.288	801.481	1999.57	1557.37	RAPGEF4
																						ENSG00000108352	1.25167	1.32732e-05	0.00017857	279.964	296.26	894.49	479.449	RAPGEFL1
																						ENSG00000107551	0.749935	1.77199e-05	0.000228667	347.104	364.985	607.692	590.93	RASSF4
																						ENSG00000136161	0.749608	1.88784e-05	0.000240692	476.318	459.714	717.999	854.124	RCBTB2
																						ENSG00000122707	0.880674	4.56732e-06	7.10972e-05	400.31	364.056	778.167	628.648	RECK
																						ENSG00000102032	0.886	0.000541797	0.00413468	320.502	346.411	765.13	469.391	RENBP
																						ENSG00000162944	1.06556	2.61927e-11	1.28086e-09	526.991	515.437	1166.25	1015.9	RFTN2
																						ENSG00000174136	0.873279	3.89555e-09	1.27089e-07	866.494	897.139	1491.15	1739.26	RGMB
																						ENSG00000246763	1.0655	0.00107631	0.00734648	91.2099	78.9408	148.413	206.197	RGMB-AS1
																						ENSG00000148604	1.3454	1.91979e-07	4.24065e-06	130.481	157.882	418.164	317.677	RGR
																						ENSG00000138835	2.22503	2.63182e-39	2.30145e-36	226.758	216.391	1008.81	1060.32	RGS3
																						ENSG00000119729	0.869205	8.08388e-15	7.28333e-13	2557.68	2575.33	4802.37	4574.88	RHOQ
																						ENSG00000132669	0.757324	0.00121278	0.00813595	229.292	211.747	323.902	419.937	RIN2
																						ENSG00000172602	1.24478	7.80385e-06	0.000113626	101.344	109.588	280.782	220.446	RND1
																						ENSG00000164197	0.829046	3.62927e-05	0.000426841	388.909	373.343	767.136	587.577	RNF180
																						ENSG00000146373	1.14133	3.36389e-12	2.00833e-10	404.111	370.557	846.356	859.991	RNF217
																						ENSG00000233198	1.89762	0.00502537	0.0257168	11.4012	16.7169	74.2066	31.8515	RNF224
																						ENSG00000202538	1.25495	0.0037996	0.0205699	44.3382	114.232	215.6	166.801	RNU4-2
																						ENSG00000185008	0.985455	0.000273661	0.00236525	423.113	365.914	999.784	562.431	ROBO2
																						ENSG00000136643	0.781287	3.49562e-08	9.4312e-07	723.345	694.679	1238.45	1197.78	RPS6KC1
																						ENSG00000116954	0.751881	4.95683e-05	0.000559516	425.646	495.005	846.356	707.439	RRAGC
																						ENSG00000124813	1.66992	3.85596e-07	7.89568e-06	48.1386	61.2952	173.483	176.86	RUNX2
																						ENSG00000214279	1.31904	0.000615055	0.00460625	105.145	143.022	428.192	193.624	SCART1
																						ENSG00000102098	0.961526	6.19917e-06	9.27131e-05	216.624	189.458	394.097	394.791	SCML2
																						ENSG00000146285	2.34324	0.00214831	0.0130142	24.0693	8.35844	130.363	31.8515	SCML4
																						ENSG00000146197	1.34212	0.000784406	0.00563061	136.815	100.301	420.17	180.213	SCUBE3
																						ENSG00000260428	1.47954	0.00561844	0.0281984	27.8697	16.7169	64.1787	58.6739	SCX
																						ENSG00000169439	1.10368	2.71219e-08	7.52227e-07	3794.08	4131.85	6636.48	10396.2	SDC2
																						ENSG00000250722	1.58827	0.000383936	0.00314122	26.6029	36.2199	109.304	81.3052	SELENOP
																						ENSG00000110876	2.80934	4.65119e-10	1.84386e-08	15.2017	18.5743	115.321	123.215	SELPLG
																						ENSG00000170381	2.01047	4.35156e-17	5.21695e-15	106.412	96.5864	433.206	383.056	SEMA3E
																						ENSG00000235016	0.929465	0.0100091	0.0447765	64.607	66.8675	145.405	105.613	SEMA3F-AS1
																						ENSG00000248445	1.0928	0.0068835	0.0331879	40.5377	63.1526	124.346	98.9074	SEMA6A-AS1
																						ENSG00000111897	0.704588	5.51493e-07	1.0816e-05	4293.2	4292.52	6228.34	7761.71	SERINC1
																						ENSG00000149212	1.17078	8.07359e-22	1.79137e-19	3203.75	3086.12	7529.96	6630.15	SESN3
																						ENSG00000063015	0.741083	0.000503477	0.00390031	209.023	230.321	352.983	382.218	SEZ6
																						ENSG00000100095	1.17789	2.25052e-17	2.85951e-15	3650.93	3561.62	7300.33	9014.82	SEZ6L
																						ENSG00000167037	0.903514	0.00259938	0.0151479	89.9431	111.446	207.578	170.992	SGSM1
																						ENSG00000237515	1.28125	9.21238e-09	2.78356e-07	192.554	236.822	470.309	575.842	SHISA9
																						ENSG00000138771	0.860048	2.97558e-11	1.4362e-09	1736.79	1743.2	3363.36	2954.65	SHROOM3
																						ENSG00000105738	0.712098	3.6679e-06	5.86942e-05	2928.85	2979.32	5473.24	4207.75	SIPA1L3
																						ENSG00000126903	0.802429	0.000306394	0.00260426	229.292	194.101	347.969	388.086	SLC10A3
																						ENSG00000221955	3.39141	1.56205e-09	5.56869e-08	8.86763	12.0733	142.396	80.467	SLC12A8
																						ENSG00000158296	2.03791	5.40872e-14	4.49196e-12	101.344	91.9428	459.279	333.603	SLC13A3
																						ENSG00000163406	0.83718	1.53118e-07	3.4541e-06	596.665	604.594	1154.21	993.265	SLC15A2
																						ENSG00000168679	1.29878	7.85151e-09	2.42159e-07	331.903	356.627	1010.81	685.646	SLC16A4
																						ENSG00000036565	1.5134	4.91263e-11	2.28938e-09	813.288	928.715	1859.18	3114.74	SLC18A1
																						ENSG00000110436	1.56312	0.00015266	0.00144459	51.939	39.9348	167.466	103.098	SLC1A2
																						ENSG00000182902	1.45883	2.43007e-07	5.21289e-06	144.416	161.596	517.441	326.059	SLC25A18
																						ENSG00000234771	0.792368	0.000142575	0.00136479	353.438	334.337	676.885	514.654	SLC25A25-AS1
																						ENSG00000162241	0.834998	4.64332e-07	9.2904e-06	402.844	393.775	720.005	700.734	SLC25A45
																						ENSG00000135502	1.04571	5.2489e-05	0.000587577	187.487	196.888	472.315	322.706	SLC26A10
																						ENSG00000091137	1.00443	8.60907e-05	0.000893732	183.687	181.099	429.195	303.428	SLC26A4
																						ENSG00000233705	2.91386	1.95252e-09	6.78182e-08	19.0021	16.7169	170.475	98.0692	SLC26A4-AS1
																						ENSG00000197496	0.999021	2.1293e-13	1.56704e-11	771.484	803.339	1610.48	1538.93	SLC2A10
																						ENSG00000198569	2.20157	0.00196502	0.0120961	21.5357	8.35844	99.2764	36.0425	SLC34A3
																						ENSG00000116704	0.765327	5.56007e-09	1.75864e-07	1008.38	1070.81	1737.84	1797.93	SLC35D1
																						ENSG00000160190	0.781327	3.34319e-05	0.000397917	323.035	313.906	583.625	511.301	SLC37A1
																						ENSG00000138449	1.09535	4.80245e-08	1.24162e-06	266.029	290.688	653.82	538.123	SLC40A1
																						ENSG00000063127	0.953025	0.00174948	0.0109784	81.0755	112.375	191.533	185.242	SLC6A16
																						ENSG00000196517	1.68387	1.31837e-37	1.03152e-34	996.975	969.579	3336.29	2981.47	SLC6A9
																						ENSG00000225138	0.706715	0.000289636	0.00248599	815.822	769.905	1070.98	1514.62	SLC9A3-AS1
																						ENSG00000181804	1.8198	0.00636003	0.0312267	22.8025	13.002	34.0949	90.5254	SLC9A9
																						ENSG00000139155	3.07499	3.4651e-05	0.00041111	2.53361	9.28715	52.1452	51.9683	SLCO1C1
																						ENSG00000263934	1.36495	0.00150936	0.00975506	65.8738	125.377	336.938	159.258	SNORD3A
																						ENSG00000262074	2.49866	1.32103e-06	2.36038e-05	16.4685	15.7882	110.307	72.085	SNORD3B-2
																						ENSG00000147481	1.40346	3.02356e-08	8.30837e-07	135.548	148.594	322.899	429.157	SNTG1
																						ENSG00000109610	0.987053	0.000123551	0.00120995	945.036	911.07	2403.69	1276.58	SOD3
																						ENSG00000154556	2.07116	5.35515e-16	5.52845e-14	311.634	315.763	1677.67	960.575	SORBS2
																						ENSG00000134532	0.87204	6.31838e-08	1.57864e-06	1260.47	1225.9	2560.13	1991.56	SOX5
																						ENSG00000135899	1.0746	0.00367185	0.0200609	57.0062	52.008	102.285	126.568	SP110
																						ENSG00000137877	2.40339	2.13857e-06	3.60862e-05	25.3361	29.7189	206.575	86.3344	SPTBN5
																						ENSG00000196935	0.723706	0.00164705	0.0104325	644.803	633.384	1301.62	810.537	SRGAP1
																						ENSG00000196220	1.34156	1.7057e-10	7.26562e-09	298.966	281.401	841.342	629.487	SRGAP3
																						ENSG00000115525	0.737559	4.16474e-05	0.000481065	820.889	808.911	1555.33	1163.42	ST3GAL5
																						ENSG00000111728	0.831959	5.85935e-10	2.26851e-08	1435.29	1407	2701.52	2358.69	ST8SIA1
																						ENSG00000242294	0.976026	0.000465337	0.00365275	378.775	375.201	964.686	519.683	STAG3L5P
																						ENSG00000272752	0.817348	0.0115523	0.049851	111.479	109.588	237.662	152.552	STAG3L5P-PVRIG2P-PILRB
																						ENSG00000133121	0.81652	6.84845e-05	0.000737166	235.626	220.105	412.147	389.762	STARD13
																						ENSG00000170581	0.902029	5.25597e-11	2.42656e-09	1952.15	1975.38	3996.13	3345.25	STAT2
																						ENSG00000173320	1.0662	0.00138648	0.00909595	87.4095	65.0101	173.483	144.17	STOX2
																						ENSG00000101846	1.73519	7.55911e-14	6.10727e-12	141.882	144.88	533.485	422.452	STS
																						ENSG00000254995	1.85722	5.73484e-06	8.64647e-05	63.3402	73.3685	342.955	154.228	STX16-NPEPL1
																						ENSG00000076944	3.12009	2.80768e-05	0.000341842	8.86763	6.50101	98.2736	34.3661	STXBP2
																						ENSG00000100647	0.732292	7.46912e-08	1.82026e-06	844.959	876.707	1399.9	1460.98	SUSD6
																						ENSG00000147642	1.27797	9.49256e-06	0.000134141	231.825	221.034	704.963	393.953	SYBU
																						ENSG00000131018	0.761542	0.000126006	0.00122995	762.616	739.257	1501.18	1046.07	SYNE1
																						ENSG00000108639	0.764251	0.00476703	0.0246664	114.012	124.448	192.536	212.902	SYNGR2
																						ENSG00000143028	1.74393	8.39569e-06	0.000121058	38.0041	42.7209	112.313	158.419	SYPL2
																						ENSG00000149591	1.45137	1.32109e-05	0.000177892	70.941	65.0101	216.603	155.067	TAGLN
																						ENSG00000170921	0.787692	2.44174e-11	1.20195e-09	2871.85	2984.89	5293.74	4819.64	TANC2
																						ENSG00000169962	1.35922	7.98887e-05	0.000836147	49.4054	61.2952	140.391	145.008	TAS1R3
																						ENSG00000136111	0.925033	3.45532e-05	0.000410277	331.903	336.195	746.077	523.874	TBC1D4
																						ENSG00000185339	0.750186	1.10421e-05	0.000152984	381.308	414.207	681.898	657.985	TCN2
																						ENSG00000109927	1.27396	8.18618e-05	0.000855206	79.8087	65.9388	195.544	155.905	TECTA
																						ENSG00000167302	0.76186	8.10306e-06	0.000117637	401.577	402.134	712.985	650.442	TEPSIN
																						ENSG00000003436	0.786336	1.69293e-05	0.000220571	656.205	619.453	1247.47	953.031	TFPI
																						ENSG00000092969	2.75136	7.95194e-29	3.19496e-26	81.0755	73.3685	570.589	466.876	TGFB2
																						ENSG00000120708	1.61781	1.76576e-11	9.05167e-10	162.151	148.594	408.136	543.152	TGFBI
																						ENSG00000136114	0.744842	2.08162e-07	4.53744e-06	663.805	652.887	1108.09	1098.04	THSD1
																						ENSG00000005108	0.711289	0.00110285	0.00749996	1991.42	1939.16	4021.2	2415.69	THSD7A
																						ENSG00000157150	1.29008	8.96035e-16	8.8215e-14	444.648	428.138	1005.8	1126.54	TIMP4
																						ENSG00000169490	0.813804	6.9755e-07	1.33117e-05	1283.27	1313.2	1980.51	2582.49	TM2D2
																						ENSG00000166292	1.25268	0.00473903	0.0246072	35.4705	54.7942	133.371	83.8198	TMEM100
																						ENSG00000144868	1.40632	0.00556723	0.0279887	618.201	578.59	2143.97	1028.47	TMEM108
																						ENSG00000170417	0.778466	0.00270809	0.0156343	129.214	123.519	212.592	220.446	TMEM182
																						ENSG00000072954	0.944476	0.000248642	0.00218866	143.149	165.311	260.726	333.603	TMEM38A
																						ENSG00000116209	0.714202	8.92132e-08	2.1391e-06	2268.85	2321.79	3457.63	4072.8	TMEM59
																						ENSG00000180694	1.05045	1.53662e-11	8.01524e-10	1531.57	1550.03	2797.79	3583.3	TMEM64
																						ENSG00000254860	1.49627	0.000998459	0.00689242	39.2709	34.3625	131.366	76.276	TMEM9B-AS1
																						ENSG00000120332	1.88953	9.04538e-09	2.74426e-07	108.945	85.4418	455.268	263.194	TNN
																						ENSG00000186815	0.821359	7.69951e-11	3.46851e-09	2311.92	2203.84	3744.42	4232.06	TPCN1
																						ENSG00000111907	2.68589	1.75828e-08	5.03635e-07	25.3361	26.004	225.628	105.613	TPD52L1
																						ENSG00000166340	0.843826	2.05949e-15	1.95009e-13	4588.37	4814.46	8504.68	8374.44	TPP1
																						ENSG00000158109	1.4301	7.60696e-13	5.1637e-11	207.756	188.529	516.438	549.02	TPRG1L
																						ENSG00000269113	3.62732	0.00116993	0.00789479	2.53361	4.64358	82.2289	8.38198	TRABD2B
																						ENSG00000182606	1.07466	1.1781e-22	2.77993e-20	2347.39	2346.86	4957.8	4929.44	TRAK1
																						ENSG00000221926	0.88476	8.57246e-08	2.0688e-06	514.323	482.932	858.39	980.692	TRIM16
																						ENSG00000108448	1.46771	4.69305e-20	8.30558e-18	344.571	343.625	942.624	960.575	TRIM16L
																						ENSG00000182612	1.55808	0.0050345	0.025742	13.9348	29.7189	60.1675	70.4086	TSPAN10
																						ENSG00000227473	1.10851	0.000875924	0.00619776	62.0734	79.8695	141.394	165.963	TSSK5P
																						ENSG00000100154	0.7101	4.10722e-06	6.48174e-05	1955.95	1991.17	3627.1	2832.27	TTC28
																						ENSG00000214021	0.811354	5.10237e-05	0.0005742	471.251	550.728	1025.86	771.142	TTLL3
																						ENSG00000141540	1.41366	1.67952e-27	6.08968e-25	836.091	888.78	2347.54	2251.4	TTYH2
																						ENSG00000164440	1.78301	7.06654e-18	9.55011e-16	301.499	323.193	1249.48	903.577	TXLNB
																						ENSG00000186591	0.794817	1.74628e-14	1.53611e-12	5551.14	5622.44	9553.6	9831.22	UBE2H
																						ENSG00000107731	0.95702	6.94277e-06	0.000102336	381.308	399.348	885.465	632.001	UNC5B
																						ENSG00000124602	2.44629	0.00062627	0.00467142	10.1344	6.50101	55.1536	34.3661	UNC5CL
																						ENSG00000144406	1.51349	2.35082e-17	2.93675e-15	253.361	259.112	760.116	704.086	UNC80
																						ENSG00000036672	0.703713	0.00780376	0.0368522	210.29	226.606	428.192	284.987	USP2
																						ENSG00000170185	0.826814	8.27499e-09	2.54692e-07	646.07	634.312	1127.14	1143.3	USP38
																						ENSG00000049245	0.940003	1.34434e-12	8.68909e-11	1022.31	951.933	1849.15	1935.4	VAMP3
																						ENSG00000197415	1.16068	1.61603e-05	0.000211591	96.2771	107.731	232.648	224.637	VEPH1
																						ENSG00000206538	2.1366	0.00205928	0.0125877	22.8025	8.35844	95.2652	39.3953	VGLL3
																						ENSG00000114812	2.07011	0.00413416	0.0219809	20.2689	14.8594	28.0782	118.186	VIPR1
																						ENSG00000132821	1.40728	0.000551937	0.00420558	46.8718	52.008	164.458	98.9074	VSTM2L
																						ENSG00000165633	1.87289	6.56219e-19	1.02688e-16	154.55	154.167	521.452	608.532	VSTM4
																						ENSG00000166272	0.873779	4.41652e-12	2.56469e-10	1314.94	1241.69	2282.35	2399.76	WBP1L
																						ENSG00000250474	1.57016	0.0016217	0.0103159	22.8025	26.9327	88.2457	60.3503	WBP1LP2
																						ENSG00000179698	1.45823	0.00192969	0.0119032	26.6029	33.4337	98.2736	67.894	WDR97
																						ENSG00000165238	1.36484	7.3455e-06	0.000107373	146.949	120.733	426.187	262.356	WNK2
																						ENSG00000158955	1.76243	0.0005647	0.00428308	25.3361	16.7169	73.2038	67.894	WNT9B
																						ENSG00000250067	0.997101	1.05194e-05	0.000146609	181.153	208.961	423.178	357.911	YJEFN3
																						ENSG00000175155	1.92964	2.44514e-12	1.50887e-10	89.9431	90.0854	394.097	292.531	YPEL2
																						ENSG00000090238	0.73156	0.000764952	0.00551054	245.76	232.179	357.997	434.187	YPEL3
																						ENSG00000184677	0.970887	9.007e-09	2.74381e-07	1575.9	1514.73	3478.69	2579.97	ZBTB40
																						ENSG00000188818	2.3865	1.90111e-12	1.20553e-10	39.2709	47.3645	260.726	195.3	ZDHHC11
																						ENSG00000206077	0.85255	0.011017	0.0481738	81.0755	81.7269	170.475	124.053	ZDHHC11B
																						ENSG00000104219	1.02969	7.52626e-12	4.19749e-10	857.627	885.066	1932.38	1627.78	ZDHHC2
																						ENSG00000177108	0.857262	5.12714e-05	0.000576115	224.224	204.317	404.125	371.322	ZDHHC22
																						ENSG00000172671	0.918034	0.00969294	0.043652	55.7394	66.8675	120.335	112.319	ZFAND4
																						ENSG00000136367	1.43179	5.22417e-12	2.98702e-10	364.84	343.625	1110.09	801.317	ZFHX2
																						ENSG00000157306	0.981876	0.00215155	0.0130285	69.6742	78.0121	141.394	150.876	ZFHX2-AS1
																						ENSG00000189420	1.31477	0.00962716	0.0434611	22.8025	25.0753	64.1787	55.3211	ZFP92
																						ENSG00000072121	0.844162	3.19206e-06	5.1692e-05	772.751	722.54	1531.26	1153.36	ZFYVE26
																						ENSG00000220201	1.37166	0.00503711	0.025742	25.3361	38.0773	101.282	64.5412	ZGLP1
																						ENSG00000172667	0.88806	2.79734e-17	3.43679e-15	4076.58	4108.64	7504.89	7643.53	ZMAT3
																						ENSG00000152926	0.78375	3.03825e-05	0.000365426	1406.15	1431.15	2891.05	1995.75	ZNF117
																						ENSG00000225614	1.2871	0.0004129	0.00333053	62.0734	74.2972	204.57	129.921	ZNF469
																						ENSG00000170100	0.802188	3.69898e-05	0.000434353	407.911	401.205	793.208	618.59	ZNF778
																						ENSG00000180233	1.11758	1.89279e-14	1.65519e-12	548.526	580.447	1241.46	1210.36	ZNRF2
																						ENSG00000162415	1.55442	0.000140923	0.00135385	46.8718	44.5783	167.466	101.422	ZSWIM5

## Sheet: shared threshold 0.7
down (0.7) in BT273 shRNA18 and shRNA53		down (0.7) in all three conditions		down (0.7) in BT273 and BT379 shRNA18		core down
AL591845.1				AGAP2		AGAP2
ALDOC		ALDOC		ALDOC		ALDOC
ATCAY				ALKBH5		AP002387.2
CA9		CA9		AP002387.2		BCL3
DICER1-AS1				BACE1		BHLHE40
ENO2		ENO2		BCL3		CA9
ESPN		ESPN		BHLHE40		DICER1-AS1
GPRC5A		GPRC5A		CA9		ENO2
HK2		HK2		CARM1		ESPN
IFITM1				CEBPD		FCGR2A
IGF2				ENO2		FCGR2C
IGFBP5		IGFBP5		ESPN		GPRC5A
KDM7A				FCGR2A		HILPDA
LCNL1				FCGR2C		HK2
MAFF		MAFF		FOXD2-AS1		HSPA7
MXD1				FZD5		IER5L
NAT16		NAT16		GPRC5A		IGFBP5
NDRG1		NDRG1		GPT2		MAFF
NFATC4		NFATC4		HILPDA		NAT16
PFKFB4		PFKFB4		HK2		NDRG1
PRSS53				HSPA7		NFATC4
SH3D21				IER5L		NPTX1
SLC6A6		SLC6A6		IGFBP5		PDK1
SPNS2		SPNS2		ISG20		PFKFB4
STAC2		STAC2		JUNB		SLC6A6
VEGFA		VEGFA		L1CAM		SPNS2
VGF		VGF		LOXL2		STAC2
WNK4				MAFF		TNFRSF25
ZFP36		ZFP36		MCHR1		VEGFA
ZNF395		ZNF395		NAT16		VGF
				NDRG1		ZFP36
up (0.7) in 273 shRNA18 e shRNA53		up (0.7) in all three conditions		NFATC4		ZNF395
ADORA1				NPTX1
ANGPTL1		ANGPTL1		NPTX2
OLFML2B				PDK1
PCDH10		PCDH10		PFKFB4		core up
PHYHIPL		PHYHIPL		SAT1		ADGRA1
PLP1		PLP1		SDC1		AGMO
SCRG1				SLC6A6		ANGPTL1
SLC15A2		SLC15A2		SPNS2		C4orf19
SLC6A9		SLC6A9		STAC2		CD101
SORBS2		SORBS2		TNFRSF25		CHST7
				TXNDC16		CHST8
				VEGFA		DIRAS3
				VGF		LGR6
				ZFP36		NCAM2
				ZNF395		NCKAP5
						PCDH10
				up (0.7) in 273 and 379 shRNA18		PHYHIPL
				ADGRA1		PLP1
				AGMO		RNF180
				ANGPTL1		SCRG1
				BTBD17		SLC15A2
				C4orf19		SLC6A9
				CASQ1		SORBS2
				CD101		VEPH1
				CHST7
				CHST8
				CTNND2
				DIRAS3
				ENPP2
				GRIA1
				IFI44L
				LGR6
				LIMCH1
				LRRC17
				LRRC4
				MANSC1
				MTTP
				MYH3
				NCAM2
				NCKAP5
				NQO1
				PCDH10
				PCDH15
				PHYHIPL
				PLCB1
				PLP1
				RCBTB2
				RNF180
				SESN3
				SLC15A2
				SLC16A4
				SLC18A1
				SLC40A1
				SLC6A9
				SNORD3B-2
				SORBS2
				SRGAP3
				STS
				TTYH2
				VEPH1
				VIPR1
				ZFHX2

## Sheet: read me
In sheet “threshold 0.7”, all DEGs, defined with a threshold of log2FC ≥ 0.7 (adjusted p-value ≤ 0.05) are shown for BT273 shRNA18, BT273 shRNA53, and BT379 shRNA18, compared to the respective negative control conditions.
In sheet “shared threshold 0.7”, the names of the DEGs are shown for those which are shared between BT273 shRNA18 and BT273 shRNA53, BT273 shRNA18 and BT379 shRNA18, and in all three conditions, i.e, BT273 shRNA18, BT273 shRNA53, BT379 shRNA18.
“Core down” and “core up” sets represent the sum of all DEGs shared in all three conditions (defined with a threshold of log2FC ≥ 0.7 and adjusted p-value ≤ 0.05), plus an additional set of 24 consistently modulated in BT273 cells-shRNA53, but either to a lesser extent or with a less significant p-value
