# Supplementary material for: MEOX2 Regulates the Growth and Survival of Glioblastoma Stem Cells by Modulating Genes of the Glycolytic Pathway and Response to Hypoxia
Source: Cancers (Basel). 2022 May 6;14(9):2304. doi: 10.3390/cancers14092304 (PMC9099809; doi:10.3390/cancers14092304)
Supplement: Supplementary file 1 [file cancers-14-02304-s001.zip › Proserpio Table S2.xlsx]

## Sheet: GO BP all DEGs 0.7 273_18
Analysis Type:	PANTHER Overrepresentation Test (Released 20210224)
Annotation Version and Release Date:	GO Ontology database DOI: 10.5281/zenodo.5228828 Released 2021-08-18
Analyzed List:	DEGs 0.7 BT273 shRNA18 vs BT273ctrl
Unmapped Ids	6 (PQLC3 SNORD3B-2 DICER1-AS1 FOXD2-AS1 NA NEAT1)
Reference List:	Homo sapiens (all genes in database)
Test Type:	FISHER
Correction:	BONFERRONI
Bonferroni count:	9082
GO biological process complete	Homo sapiens - REFLIST (20595)	upload_1 (173)	upload_1 (expected)	upload_1 (over/under)	upload_1 (fold Enrichment)	upload_1 (P-value)
response to hypoxia (GO:0001666)	292	13	2.45	+	5.30	1.60E-02
response to decreased oxygen levels (GO:0036293)	307	13	2.58	+	5.04	2.72E-02
modulation of chemical synaptic transmission (GO:0050804)	431	15	3.62	+	4.14	4.73E-02
regulation of trans-synaptic signaling (GO:0099177)	432	15	3.63	+	4.13	4.85E-02
response to abiotic stimulus (GO:0009628)	1125	29	9.45	+	3.07	8.45E-04
regulation of multicellular organismal development (GO:2000026)	1294	28	10.87	+	2.58	4.24E-02
regulation of multicellular organismal process (GO:0051239)	2578	51	21.66	+	2.36	4.54E-05
system development (GO:0048731)	4169	67	35.02	+	1.91	3.08E-04
multicellular organism development (GO:0007275)	4525	68	38.01	+	1.79	2.63E-03
anatomical structure development (GO:0048856)	5001	71	42.01	+	1.69	1.62E-02
multicellular organismal process (GO:0032501)	6584	89	55.31	+	1.61	1.58E-03
N.B. Only GO BPs with adj. p value ≥ 0.05 are shown

## Sheet: GO BP all DEGs 0.7 273_53
Analysis Type:	PANTHER Overrepresentation Test (Released 20210224)
Annotation Version and Release Date:	GO Ontology database DOI: 10.5281/zenodo.5228828 Released 2021-08-18
Analyzed List:	DEGs 0.7 BT273 shRNA53 vs BT273ctrl
Unmapped IDs	3 (DICER1-AS1 MIR210HG SLC26A4-AS1)
Reference List:	Homo sapiens (all genes in database)
Test Type:	FISHER
Correction:	BONFERRONI
Bonferroni count:	9082
GO biological process complete	Homo sapiens - REFLIST (20595)	upload_1 (155)	upload_1 (expected)	upload_1 (over/under)	upload_1 (fold Enrichment)	upload_1 (P-value)
response to hypoxia (GO:0001666)	292	13	2.20	+	5.92	4.65E-03
response to decreased oxygen levels (GO:0036293)	307	13	2.31	+	5.63	7.98E-03
response to oxygen levels (GO:0070482)	334	13	2.51	+	5.17	1.96E-02
response to abiotic stimulus (GO:0009628)	1125	24	8.47	+	2.83	4.22E-02
N.B. Only GO BPs with adj. p value ≥ 0.05 are shown

## Sheet: GO BP all DEGs 0.7 379_18
Analysis Type:	PANTHER Overrepresentation Test (Released 20210224)
Annotation Version and Release Date:	GO Ontology database DOI: 10.5281/zenodo.5228828 Released 2021-08-18
Analyzed List:	DEGs 0.7 BT379 shRNA18 vs BT379ctrl
Unmapped IDs	118
Reference List:	Homo sapiens (all genes in database)
Test Type:	FISHER
Correction:	BONFERRONI
Bonferroni count:	9082
GO biological process complete	Homo sapiens - REFLIST (20595)	upload_1 (1443)	upload_1 (expected)	upload_1 (over/under)	upload_1 (fold Enrichment)	upload_1 (P-value)
negative regulation of mitotic metaphase/anaphase transition (GO:0045841)	27	12	1.89	+	6.34	4.01E-02
mitotic spindle organization (GO:0007052)	91	22	6.38	+	3.45	3.22E-02
microtubule cytoskeleton organization involved in mitosis (GO:1902850)	120	29	8.41	+	3.45	9.69E-04
mitotic sister chromatid segregation (GO:0000070)	115	27	8.06	+	3.35	4.30E-03
spindle organization (GO:0007051)	154	34	10.79	+	3.15	5.36E-04
sister chromatid segregation (GO:0000819)	142	31	9.95	+	3.12	2.51E-03
mitotic nuclear division (GO:0140014)	164	35	11.49	+	3.05	7.08E-04
mitotic cell cycle phase transition (GO:0044772)	169	34	11.84	+	2.87	3.59E-03
cell cycle phase transition (GO:0044770)	177	35	12.40	+	2.82	3.47E-03
mitotic cell cycle process (GO:1903047)	509	97	35.66	+	2.72	1.87E-12
mitotic cell cycle (GO:0000278)	599	113	41.97	+	2.69	8.54E-15
nuclear chromosome segregation (GO:0098813)	221	41	15.48	+	2.65	1.79E-03
cell division (GO:0051301)	499	90	34.96	+	2.57	3.57E-10
chromosome segregation (GO:0007059)	281	50	19.69	+	2.54	2.80E-04
nuclear division (GO:0000280)	304	54	21.30	+	2.54	7.83E-05
angiogenesis (GO:0001525)	310	52	21.72	+	2.39	7.61E-04
organelle fission (GO:0048285)	329	55	23.05	+	2.39	4.68E-04
blood vessel development (GO:0001568)	486	76	34.05	+	2.23	1.85E-05
blood vessel morphogenesis (GO:0048514)	404	63	28.31	+	2.23	3.88E-04
cell cycle process (GO:0022402)	802	125	56.19	+	2.22	8.15E-11
vasculature development (GO:0001944)	509	78	35.66	+	2.19	2.47E-05
microtubule cytoskeleton organization (GO:0000226)	521	76	36.50	+	2.08	2.73E-04
cell cycle (GO:0007049)	1205	168	84.43	+	1.99	1.17E-11
response to peptide (GO:1901652)	450	61	31.53	+	1.93	4.53E-02
tube morphogenesis (GO:0035239)	644	86	45.12	+	1.91	1.00E-03
regulation of cell development (GO:0060284)	495	66	34.68	+	1.90	3.31E-02
circulatory system development (GO:0072359)	870	115	60.96	+	1.89	1.19E-05
microtubule-based process (GO:0007017)	765	101	53.60	+	1.88	1.30E-04
anatomical structure formation involved in morphogenesis (GO:0048646)	881	116	61.73	+	1.88	1.03E-05
positive regulation of transferase activity (GO:0051347)	551	72	38.61	+	1.86	2.13E-02
tube development (GO:0035295)	845	109	59.21	+	1.84	8.86E-05
biological adhesion (GO:0022610)	958	122	67.12	+	1.82	2.84E-05
cell adhesion (GO:0007155)	952	120	66.70	+	1.80	5.60E-05
neuron development (GO:0048666)	810	102	56.75	+	1.80	9.73E-04
cytoskeleton organization (GO:0007010)	1169	146	81.91	+	1.78	1.68E-06
neuron projection development (GO:0031175)	651	81	45.61	+	1.78	3.82E-02
neurogenesis (GO:0022008)	1361	169	95.36	+	1.77	8.76E-08
generation of neurons (GO:0048699)	1237	153	86.67	+	1.77	1.12E-06
cell morphogenesis (GO:0000902)	675	83	47.29	+	1.75	3.88E-02
intracellular signal transduction (GO:0035556)	1464	180	102.58	+	1.75	3.29E-08
tissue development (GO:0009888)	1597	194	111.89	+	1.73	1.25E-08
regulation of anatomical structure morphogenesis (GO:0022603)	908	110	63.62	+	1.73	1.58E-03
positive regulation of cell differentiation (GO:0045597)	833	100	58.36	+	1.71	8.69E-03
response to hormone (GO:0009725)	772	92	54.09	+	1.70	3.92E-02
neuron differentiation (GO:0030182)	1008	119	70.63	+	1.68	1.61E-03
phosphorylation (GO:0016310)	874	102	61.24	+	1.67	2.11E-02
cell development (GO:0048468)	1623	189	113.72	+	1.66	7.80E-07
positive regulation of catalytic activity (GO:0043085)	1134	132	79.45	+	1.66	7.54E-04
regulation of cell cycle (GO:0051726)	1001	116	70.14	+	1.65	7.19E-03
positive regulation of developmental process (GO:0051094)	1267	146	88.77	+	1.64	2.75E-04
regulation of cell migration (GO:0030334)	894	103	62.64	+	1.64	3.57E-02
regulation of cell motility (GO:2000145)	950	108	66.56	+	1.62	3.59E-02
regulation of locomotion (GO:0040012)	990	112	69.36	+	1.61	3.00E-02
regulation of organelle organization (GO:0033043)	1189	134	83.31	+	1.61	3.52E-03
regulation of cellular component movement (GO:0051270)	1025	115	71.82	+	1.60	3.19E-02
nervous system development (GO:0007399)	2193	245	153.65	+	1.59	2.57E-08
cell projection organization (GO:0030030)	1119	125	78.40	+	1.59	1.39E-02
response to abiotic stimulus (GO:0009628)	1125	125	78.82	+	1.59	1.52E-02
anatomical structure morphogenesis (GO:0009653)	2130	236	149.24	+	1.58	1.61E-07
cellular response to stress (GO:0033554)	1519	168	106.43	+	1.58	2.49E-04
movement of cell or subcellular component (GO:0006928)	1413	155	99.00	+	1.57	1.65E-03
regulation of cell differentiation (GO:0045595)	1496	163	104.82	+	1.56	1.11E-03
regulation of multicellular organismal development (GO:2000026)	1294	137	90.66	+	1.51	4.96E-02
response to endogenous stimulus (GO:0009719)	1342	142	94.03	+	1.51	4.14E-02
positive regulation of molecular function (GO:0044093)	1497	158	104.89	+	1.51	9.97E-03
system development (GO:0048731)	4169	439	292.10	+	1.50	1.36E-14
N.B. Only GO BPs with fold enrichment ≥ 1.5 with adj. p value ≥ 0.05 are shown

## Sheet: 13 genes response to hypoxia
PANTHER Gene ID	ENSEMBL Gene ID	Entrez Gene name; Gene symbol	PANTHER Family/Subfamily	PANTHER protein class	Species
HUMAN|HGNC=262|UniProtKB=P30542	ENSG00000163485	Adenosine receptor A1;ADORA1;	ADENOSINE RECEPTOR A1 (PTHR24246:SF1)	G-protein coupled receptor(PC00021)	Homo sapiens
HUMAN|HGNC=7166|UniProtKB=P08253	ENSG00000087245	72 kDa type IV collagenase;MMP2;	72 KDA TYPE IV COLLAGENASE (PTHR10201:SF29)	metalloprotease(PC00153)	Homo sapiens
HUMAN|HGNC=12680|UniProtKB=P15692	ENSG00000112715	Vascular endothelial growth factor A;VEGFA;	VASCULAR ENDOTHELIAL GROWTH FACTOR A (PTHR12025:SF5)	growth factor(PC00112)	Homo sapiens
HUMAN|HGNC=6666|UniProtKB=Q9Y4K0	ENSG00000134013	Lysyl oxidase homolog 2;LOXL2;	LYSYL OXIDASE HOMOLOG 2 (PTHR45817:SF1)	oxidase(PC00175)	Homo sapiens
HUMAN|HGNC=28859|UniProtKB=Q9Y5L2	ENSG00000135245	Hypoxia-inducible lipid droplet-associated protein;HILPDA;	HYPOXIA-INDUCIBLE LIPID DROPLET-ASSOCIATED PROTEIN (PTHR16886:SF0)		Homo sapiens
HUMAN|HGNC=5344|UniProtKB=P05362	ENSG00000090339	Intercellular adhesion molecule 1;ICAM1;	INTERCELLULAR ADHESION MOLECULE 1 (PTHR13771:SF18)		Homo sapiens
HUMAN|HGNC=25996|UniProtKB=Q6P6C2	ENSG00000091542	RNA demethylase ALKBH5;ALKBH5;	RNA DEMETHYLASE ALKBH5 (PTHR32074:SF2)	RNA processing factor(PC00147)	Homo sapiens
HUMAN|HGNC=7679|UniProtKB=Q92597	ENSG00000104419	Protein NDRG1;NDRG1;	PROTEIN NDRG1 (PTHR11034:SF18)	serine protease(PC00203)	Homo sapiens
HUMAN|HGNC=10500|UniProtKB=P04271	ENSG00000160307	Protein S100-B;S100B;	PROTEIN S100-A1-RELATED (PTHR11639:SF134)	calmodulin-related(PC00061)	Homo sapiens
HUMAN|HGNC=1383|UniProtKB=Q16790	ENSG00000107159	Carbonic anhydrase 9;CA9;	CARBONIC ANHYDRASE 9 (PTHR18952:SF18)		Homo sapiens
HUMAN|HGNC=23|UniProtKB=P80404	ENSG00000183044	4-aminobutyrate aminotransferase, mitochondrial;ABAT;	4-AMINOBUTYRATE AMINOTRANSFERASE, MITOCHONDRIAL (PTHR43206:SF1)	transaminase(PC00216)	Homo sapiens
HUMAN|HGNC=8809|UniProtKB=Q15118	ENSG00000152256	[Pyruvate dehydrogenase (acetyl-transferring)] kinase isozyme 1, mitochondrial;PDK1;	[PYRUVATE DEHYDROGENASE (ACETYL-TRANSFERRING)] KINASE ISOZYME 1, MITOCHONDRIAL (PTHR11947:SF14)	non-receptor serine/threonine protein kinase(PC00167)	Homo sapiens
HUMAN|HGNC=4923|UniProtKB=P52789	ENSG00000159399	Hexokinase-2;HK2;	HEXOKINASE-2 (PTHR19443:SF4)	kinase(PC00137)	Homo sapiens
genes indicated in bold are significantly repressed in BT379_shRNA18 too

## Sheet: Reactome all DEGs 0.7
Analysis Type:	PANTHER Overrepresentation Test (Released 20210224)
Annotation Version and Release Date:	Reactome version 65 Released 2020-11-17
Analyzed List:	all DEGs in all three comparisons
Reference List:	Homo sapiens (all genes in database)
Test Type:	FISHER
Correction:	BONFERRONI
Bonferroni count:	2068
Reactome pathways	Homo sapiens - REFLIST (20595)	upload_1 (27)	upload_1 (expected)	upload_1 (over/under)	upload_1 (fold Enrichment)	upload_1 (P-value)
Glycolysis (R-HSA-70171)	67	4 (PFKFB4; ENO2; ALDOC; HK2)	.09	+	45.54	4.41E-03
Glucose metabolism (R-HSA-70326)	86	4 (PFKFB4; ENO2; ALDOC; HK2)	.11	+	35.48	1.14E-02
