# Supplementary material for: MEOX2 Regulates the Growth and Survival of Glioblastoma Stem Cells by Modulating Genes of the Glycolytic Pathway and Response to Hypoxia
Source: Cancers (Basel). 2022 May 6;14(9):2304. doi: 10.3390/cancers14092304 (PMC9099809; doi:10.3390/cancers14092304)
Supplement: Supplementary file 1 [file cancers-14-02304-s001.zip › Proserpio Table S3.xlsx]

## Sheet: oPOSSUM analysis all shared
TF	JASPAR ID	Class	Family	Tax Group	IC	GC Content	Target gene hits	Target gene non-hits	Background gene hits	Background gene non-hits	Target TFBS hits	Target TFBS nucleotide rate	Background TFBS hits	Background TFBS nucleotide rate	Z-score	Fisher score
EBF1	MA0154.1	Zipper-Type	Helix-Loop-Helix	vertebrates	11564	0.648	35	12	6600	7399	148	0.0207	19348	0.0124	20233	8928
SP1	MA0079.2	Zinc-coordinating	BetaBetaAlpha-zinc finger	vertebrates	11129	0.820	36	11	7931	6068	277	0.0388	42368	0.0271	19318	5601
Klf4	MA0039.2	Zinc-coordinating	BetaBetaAlpha-zinc finger	vertebrates	12618	0.771	40	7	8597	5402	294	0.0412	46476	0.0297	18088	7894
MZF1_1-4	MA0056.1	Zinc-coordinating	BetaBetaAlpha-zinc finger	vertebrates	8586	0.725	42	5	10180	3819	584	0.0491	100363	0.0385	14744	5283
INSM1	MA0155.1	Zinc-coordinating	BetaBetaAlpha-zinc finger	vertebrates	14862	0.667	29	18	4505	9494	69	0.0116	9206	0.00706	14476	10363
Egr1	MA0162.1	Zinc-coordinating	BetaBetaAlpha-zinc finger	vertebrates	14456	0.739	21	26	3991	10008	56	0.00863	6948	0.00488	14337	4318
MZF1_5-13	MA0057.1	Zinc-coordinating	BetaBetaAlpha-zinc finger	vertebrates	9400	0.588	36	11	8069	5930	234	0.0328	39021	0.0249	13448	5213
HIF1A::ARNT	MA0259.1	Zipper-Type	Helix-Loop-Helix	vertebrates	9740	0.657	31	16	6845	7154	131	0.0147	20496	0.0105	11023	4278
Zfx	MA0146.1	Zinc-coordinating	BetaBetaAlpha-zinc finger	vertebrates	13077	0.749	31	16	6255	7744	109	0.0214	18269	0.0163	10606	5909
ZNF354C	MA0130.1	Zinc-coordinating	BetaBetaAlpha-zinc finger	vertebrates	8958	0.615	43	4	10495	3504	564	0.0474	103486	0.0397	10589	5536
Tcfcp2l1	MA0145.1	Other	CP2	vertebrates	11650	0.609	32	15	6329	7670	100	0.0196	16992	0.0152	9630	6622
NHLH1	MA0048.1	Zipper-Type	Helix-Loop-Helix	vertebrates	14132	0.674	17	30	3524	10475	39	0.00656	5679	0.00435	8911	2771
HNF4A	MA0114.1	Zinc-coordinating	Hormone-nuclear Receptor	vertebrates	9617	0.522	21	26	3532	10467	38	0.00692	5613	0.00466	8834	5821
Mycn	MA0104.2	Zipper-Type	Helix-Loop-Helix	vertebrates	11104	0.699	28	19	5110	8889	66	0.00925	10465	0.00668	8373	6807
Pax4	MA0068.1	Helix-Turn-Helix	Homeo	vertebrates	11004	0.441	1	46	56	13943	1	0.00042	57	0.000109	7772	1747
Arnt	MA0004.1	Zipper-Type	Helix-Loop-Helix	vertebrates	10992	0.642	23	24	4228	9771	53	0.00445	7551	0.00289	7727	5210
NFKB1	MA0105.1	Ig-fold	Rel	vertebrates	15627	0.758	14	33	2267	11732	24	0.0037	3364	0.00236	7304	4232
REL	MA0101.1	Ig-fold	Rel	vertebrates	10515	0.559	27	20	6057	7942	85	0.0119	14628	0.00934	7098	3334
RELA	MA0107.1	Ig-fold	Rel	vertebrates	14757	0.567	20	27	4018	9981	43	0.00602	6870	0.00439	6581	3517
AP1	MA0099.2	Zipper-Type	Leucine Zipper	vertebrates	9193	0.405	42	5	9457	4542	288	0.0282	55299	0.0247	6035	7582
MIZF	MA0131.1	Zinc-coordinating	BetaBetaAlpha-zinc finger	vertebrates	13197	0.610	8	39	1177	12822	11	0.00154	1365	0.000872	5992	3190
E2F1	MA0024.1	Winged Helix-Turn-Helix	E2F	vertebrates	13838	0.625	27	20	4811	9188	56	0.00628	9301	0.00475	5888	6886
ESR1	MA0112.2	Zinc-coordinating	Hormone-nuclear Receptor	vertebrates	13563	0.594	2	45	180	13819	2	0.00056	182	0.000233	5622	2089
MAX	MA0058.1	Zipper-Type	Helix-Loop-Helix	vertebrates	12685	0.571	26	21	4644	9355	49	0.00686	8343	0.00533	5607	6512
RREB1	MA0073.1	Zinc-coordinating	BetaBetaAlpha-zinc finger	vertebrates	22278	0.623	6	41	828	13171	7	0.00196	964	0.00123	5505	2845
Arnt::Ahr	MA0006.1	Zipper-Type	Helix-Loop-Helix	vertebrates	9532	0.715	37	10	8167	5832	181	0.0152	33705	0.0129	5414	5887
Myb	MA0100.1	Helix-Turn-Helix	Myb	vertebrates	9883	0.591	34	13	8180	5819	163	0.0183	30935	0.0158	5251	3349
STAT1	MA0137.2	Ig-fold	Stat	vertebrates	13119	0.452	19	28	3442	10557	31	0.00651	5446	0.00522	4779	4406
Myf	MA0055.1	Zipper-Type	Helix-Loop-Helix	vertebrates	15914	0.609	29	18	6140	7859	81	0.0136	15401	0.0118	4462	4549
NF-kappaB	MA0061.1	Ig-fold	Rel	vertebrates	13345	0.621	24	23	4818	9181	51	0.00714	9497	0.00607	3685	4272
PPARG::RXRA	MA0065.2	Zinc-coordinating	Hormone-nuclear Receptor	vertebrates	11663	0.547	19	28	3380	10619	30	0.0063	5536	0.0053	3650	4603
HNF1B	MA0153.1	Helix-Turn-Helix	Homeo	vertebrates	16821	0.222	13	34	2072	11927	19	0.00319	3269	0.00251	3640	4090
Myc	MA0147.1	Zipper-Type	Helix-Loop-Helix	vertebrates	11157	0.686	26	21	5034	8965	53	0.00742	10084	0.00644	3260	5240
Stat3	MA0144.1	Ig-fold	Stat	vertebrates	13601	0.505	24	23	5673	8326	62	0.00869	11950	0.00763	3207	2362
NR3C1	MA0113.1	Zinc-coordinating	Hormone-nuclear Receptor	vertebrates	14749	0.432	8	39	1273	12726	9	0.00227	1540	0.00177	3125	2808
Nkx3-2	MA0122.1	Helix-Turn-Helix	Homeo	vertebrates	8542	0.463	39	8	9023	4976	217	0.0274	44429	0.0255	3064	5412
RXR::RAR_DR5	MA0159.1	Zinc-coordinating	Hormone-nuclear Receptor	vertebrates	16004	0.535	5	42	707	13292	5	0.00119	803	0.000872	2822	2430
FEV	MA0156.1	Winged Helix-Turn-Helix	Ets	vertebrates	12121	0.442	38	9	9116	4883	201	0.0225	41159	0.021	2766	4230
HNF1A	MA0046.1	Helix-Turn-Helix	Homeo	vertebrates	15548	0.259	10	37	1554	12445	12	0.00235	2134	0.00191	2681	3454
Hand1::Tcfe2a	MA0092.1	Zipper-Type	Helix-Loop-Helix	vertebrates	10144	0.507	32	15	7679	6320	134	0.0188	27499	0.0176	2438	3085
CTCF	MA0139.1	Zinc-coordinating	BetaBetaAlpha-zinc finger	vertebrates	17205	0.645	7	40	1861	12138	12	0.00319	2237	0.00271	2423	0.829
SOX9	MA0077.1	Other Alpha-Helix	High Mobility Group	vertebrates	9079	0.358	27	20	6383	7616	100	0.0126	20382	0.0117	2192	2667
Nr2e3	MA0164.1	Zinc-coordinating	Hormone-nuclear Receptor	vertebrates	12028	0.373	19	28	3332	10667	31	0.00304	5882	0.00263	2101	4761
RUNX1	MA0002.2	Ig-fold	Runt	vertebrates	10401	0.502	33	14	7911	6088	140	0.0216	29148	0.0205	2047	3250
USF1	MA0093.1	Zipper-Type	Helix-Loop-Helix	vertebrates	11290	0.643	27	20	5507	8492	58	0.00569	11504	0.00514	2004	4691
Spz1	MA0111.1	Other	Other	vertebrates	11907	0.538	21	26	3647	10352	31	0.00478	6135	0.00431	1872	5411
Esrrb	MA0141.1	Zinc-coordinating	Hormone-nuclear Receptor	vertebrates	12806	0.524	29	18	5866	8133	66	0.0111	13540	0.0104	1869	5308
IRF1	MA0050.1	Winged Helix-Turn-Helix	IRF	vertebrates	16008	0.383	15	32	3250	10749	29	0.00487	5750	0.00441	1857	2203
SPI1	MA0080.2	Winged Helix-Turn-Helix	Ets	vertebrates	9640	0.435	38	9	9326	4673	224	0.022	47078	0.0211	1689	3720
MYC::MAX	MA0059.1	Zipper-Type	Helix-Loop-Helix	vertebrates	14237	0.602	10	37	1963	12036	13	0.002	2479	0.00174	1630	2166
FOXA1	MA0148.1	Winged Helix-Turn-Helix	Forkhead	vertebrates	12533	0.332	34	13	7425	6574	145	0.0223	30584	0.0215	1560	5202
ESR2	MA0258.1	Zinc-coordinating	Hormone-nuclear Receptor	vertebrates	13618	0.546	7	40	1165	12834	7	0.00177	1332	0.00153	1548	2373
ELK4	MA0076.1	Winged Helix-Turn-Helix	Ets	vertebrates	14123	0.583	16	31	3598	10401	26	0.00328	5182	0.00298	1431	2051
SPIB	MA0081.1	Winged Helix-Turn-Helix	Ets	vertebrates	9060	0.466	41	6	10412	3587	397	0.0389	84891	0.038	1348	3640
CEBPA	MA0102.2	Zipper-Type	Leucine Zipper	vertebrates	8712	0.358	30	17	7113	6886	124	0.0156	26477	0.0152	0.883	2991
NR2F1	MA0017.1	Zinc-coordinating	Hormone-nuclear Receptor	vertebrates	15924	0.478	10	37	1958	12041	12	0.00235	2495	0.00223	0.652	2179
Sox17	MA0078.1	Other Alpha-Helix	High Mobility Group	vertebrates	10502	0.384	36	11	7973	6026	150	0.0189	32379	0.0186	0.573	5481
T	MA0009.1	Beta-Hairpin-Ribbon	T	vertebrates	17863	0.452	4	43	886	13113	5	0.00077	1006	0.000707	0.569	1057
NR4A2	MA0160.1	Zinc-coordinating	Hormone-nuclear Receptor	vertebrates	10165	0.491	34	13	8130	5869	139	0.0156	29983	0.0153	0.540	3457
Zfp423	MA0116.1	Zinc-coordinating	BetaBetaAlpha-zinc finger	vertebrates	17925	0.679	14	33	3182	10817	24	0.00504	5118	0.0049	0.505	1811
Foxa2	MA0047.2	Winged Helix-Turn-Helix	Forkhead	vertebrates	13268	0.315	34	13	6374	7625	97	0.0163	20967	0.0161	0.482	8600
ELF5	MA0136.1	Winged Helix-Turn-Helix	Ets	vertebrates	8693	0.429	42	5	9813	4186	266	0.0335	57771	0.0332	0.472	6406
PBX1	MA0070.1	Helix-Turn-Helix	Homeo	vertebrates	14641	0.310	11	36	2051	11948	15	0.00252	3207	0.00246	0.303	2597
CREB1	MA0018.2	Zipper-Type	Leucine Zipper	vertebrates	10139	0.523	23	24	5337	8662	47	0.00527	10195	0.00521	0.187	2452
Sox2	MA0143.1	Other Alpha-Helix	High Mobility Group	vertebrates	12951	0.361	6	41	1506	12493	9	0.00189	1952	0.00187	0.085	0.929
RORA_1	MA0071.1	Zinc-coordinating	Hormone-nuclear Receptor	vertebrates	13190	0.424	24	23	4821	9178	43	0.00602	9501	0.00607	-0.180	4264
TLX1::NFIC	MA0119.1	Helix-Turn-Helix::Other	Homeo::Nuclear Factor I-CCAAT-binding	vertebrates	19665	0.598	3	44	623	13376	3	0.000588	673	0.000602	-0.223	1051
NFATC2	MA0152.1	Ig-fold	Rel	vertebrates	9859	0.346	38	9	8830	5169	213	0.0209	47047	0.021	-0.293	4976
IRF2	MA0051.1	Winged Helix-Turn-Helix	IRF	vertebrates	21134	0.412	2	45	432	13567	2	0.000504	467	0.000537	-0.457	0.847
Tal1::Gata1	MA0140.1	Zipper-Type	Helix-Loop-Helix	vertebrates	11297	0.451	16	31	3250	10749	24	0.00605	5380	0.00619	-0.481	2794
RXRA::VDR	MA0074.1	Zinc-coordinating	Hormone-nuclear Receptor	vertebrates	20451	0.527	1	46	236	13763	1	0.00021	241	0.000231	-0.489	0.596
ELK1	MA0028.1	Winged Helix-Turn-Helix	Ets	vertebrates	8812	0.568	31	16	8353	5646	130	0.0182	29024	0.0185	-0.665	1449
HLF	MA0043.1	Zipper-Type	Leucine Zipper	vertebrates	11147	0.394	13	34	2985	11014	22	0.0037	5052	0.00387	-0.780	1676
TEAD1	MA0090.1	Helix-Turn-Helix	Homeo	vertebrates	15678	0.507	14	33	2905	11094	19	0.00319	4394	0.00337	-0.836	2375
YY1	MA0095.1	Zinc-coordinating	BetaBetaAlpha-zinc finger	vertebrates	8101	0.510	41	6	10142	3857	361	0.0303	80677	0.0309	-0.904	4329
SRY	MA0084.1	Other Alpha-Helix	High Mobility Group	vertebrates	9193	0.238	35	12	8284	5715	218	0.0275	48855	0.0281	-0.985	3834
SRF	MA0083.1	Other Alpha-Helix	MADS	vertebrates	17965	0.466	2	45	471	13528	2	0.000336	527	0.000404	-0.994	0.749
ZEB1	MA0103.1	Zinc-coordinating	BetaBetaAlpha-zinc finger	vertebrates	8305	0.557	43	4	10472	3527	384	0.0323	86335	0.0331	-1226	5607
TP53	MA0106.1	Zinc-coordinating	Loop-Sheet-Helix	vertebrates	26239	0.603	0	47	4	13995	0	0	4	5.11e-06	-1432	0.000
FOXF2	MA0030.1	Winged Helix-Turn-Helix	Forkhead	vertebrates	14824	0.334	9	38	2113	11886	13	0.00255	3178	0.00284	-1503	1297
Ar	MA0007.1	Zinc-coordinating	Hormone-nuclear Receptor	vertebrates	15703	0.498	1	46	293	13706	1	0.000308	306	0.00043	-1660	0.461
GABPA	MA0062.2	Winged Helix-Turn-Helix	Ets	vertebrates	13335	0.647	22	25	5820	8179	50	0.0077	11764	0.00827	-1677	1274
PLAG1	MA0163.1	Zinc-coordinating	BetaBetaAlpha-zinc finger	vertebrates	19352	0.798	3	44	1111	12888	5	0.000981	1331	0.00119	-1679	0.313
Ddit3::Cebpa	MA0019.1	Zipper-Type	Leucine Zipper	vertebrates	11652	0.483	15	32	2935	11064	19	0.00319	4741	0.00363	-1986	2931
PPARG	MA0066.1	Zinc-coordinating	Hormone-nuclear Receptor	vertebrates	20365	0.523	0	47	32	13967	0	0	32	4.09e-05	-2001	0.000
NFE2L2	MA0150.1	Zipper-Type	Leucine Zipper	vertebrates	14394	0.486	15	32	3095	10904	18	0.00277	4626	0.00325	-2271	2541
NR1H2::RXRA	MA0115.1	Zinc-coordinating	Hormone-nuclear Receptor	vertebrates	27878	0.445	0	47	52	13947	0	0	53	5.76e-05	-2274	0.000
FOXO3	MA0157.1	Winged Helix-Turn-Helix	Forkhead	vertebrates	11734	0.298	33	14	7615	6384	142	0.0159	33449	0.0171	-2446	3910
Foxd3	MA0041.1	Winged Helix-Turn-Helix	Forkhead	vertebrates	12945	0.223	27	20	6155	7844	97	0.0163	23156	0.0177	-2936	3123
Pou5f1	MA0142.1	Helix-Turn-Helix	Homeo	vertebrates	14808	0.308	7	40	1754	12245	9	0.00189	2564	0.00246	-3090	0.981
Sox5	MA0087.1	Other Alpha-Helix	High Mobility Group	vertebrates	10831	0.199	30	17	7286	6713	140	0.0137	33890	0.0152	-3133	2655
EWSR1-FLI1	MA0149.1	Winged Helix-Turn-Helix	Ets	vertebrates	32871	0.554	0	47	109	13890	0	0	110	0.000126	-3171	0.000
TBP	MA0108.2	Beta-sheet	TATA-binding	vertebrates	10086	0.377	24	23	5477	8522	65	0.0137	15809	0.0151	-3273	2734
TAL1::TCF3	MA0091.1	Zipper-Type	Helix-Loop-Helix	vertebrates	14070	0.453	19	28	4235	9764	30	0.00504	7816	0.00599	-3307	2411
RORA_2	MA0072.1	Zinc-coordinating	Hormone-nuclear Receptor	vertebrates	17425	0.369	8	39	1830	12169	8	0.00157	2438	0.00218	-3542	1318
Lhx3	MA0135.1	Helix-Turn-Helix	Homeo	vertebrates	16354	0.131	14	33	3015	10984	23	0.00419	6192	0.00514	-3588	2137
REST	MA0138.2	Zinc-coordinating	BetaBetaAlpha-zinc finger	vertebrates	23134	0.596	0	47	121	13878	0	0	126	0.000169	-3618	0.000
Nobox	MA0125.1	Helix-Turn-Helix	Homeo	vertebrates	9573	0.260	33	14	7626	6373	156	0.0175	37932	0.0194	-3699	3884
NFYA	MA0060.1	Other Alpha-Helix	NFY CCAAT-binding	vertebrates	12925	0.523	14	33	3263	10736	18	0.00403	5008	0.00512	-4085	1668
Gata1	MA0035.2	Zinc-coordinating	GATA	vertebrates	10878	0.373	36	11	8059	5940	145	0.0223	35257	0.0248	-4189	5240
FOXD1	MA0031.1	Winged Helix-Turn-Helix	Forkhead	vertebrates	11926	0.275	30	17	7280	6719	121	0.0136	30366	0.0155	-4247	2666
Foxq1	MA0040.1	Winged Helix-Turn-Helix	Forkhead	vertebrates	14070	0.202	15	32	4203	9796	38	0.00586	10316	0.00725	-4410	0.815
MEF2A	MA0052.1	Other Alpha-Helix	MADS	vertebrates	15709	0.179	14	33	3815	10184	26	0.00364	7721	0.00493	-4946	0.912
HOXA5	MA0158.1	Helix-Turn-Helix	Homeo	vertebrates	8759	0.315	41	6	10221	3778	414	0.0464	98927	0.0506	-5079	4122
Gfi	MA0038.1	Zinc-coordinating	BetaBetaAlpha-zinc finger	vertebrates	9470	0.391	35	12	7646	6353	123	0.0172	31199	0.0199	-5173	5481
Evi1	MA0029.1	Zinc-coordinating	BetaBetaAlpha-zinc finger	vertebrates	17909	0.280	2	45	921	13078	2	0.000392	1120	0.001	-5206	0.194
NFIL3	MA0025.1	Zipper-Type	Leucine Zipper	vertebrates	14139	0.265	17	30	3561	10438	25	0.00385	7566	0.00532	-5405	2687
Prrx2	MA0075.1	Helix-Turn-Helix	Homeo	vertebrates	9063	0.027	33	14	8431	5568	227	0.0159	58726	0.0188	-5640	2256
Pax5	MA0014.1	Helix-Turn-Helix	Homeo	vertebrates	12432	0.575	1	46	697	13302	1	0.00028	756	0.000966	-5958	0.095
FOXI1	MA0042.1	Winged Helix-Turn-Helix	Forkhead	vertebrates	13183	0.263	30	17	6433	7566	90	0.0151	23647	0.0181	-6016	4559
znf143	MA0088.1	Zinc-coordinating	BetaBetaAlpha-zinc finger	vertebrates	17541	0.530	1	46	755	13244	1	0.00028	818	0.00105	-6383	0.077
Pax6	MA0069.1	Helix-Turn-Helix	Homeo	vertebrates	13798	0.432	0	47	603	13396	0	0	669	0.000598	-6614	0.000
NKX3-1	MA0124.1	Helix-Turn-Helix	Homeo	vertebrates	11127	0.179	32	15	6934	7065	109	0.0107	30971	0.0138	-7241	4838
Pdx1	MA0132.1	Helix-Turn-Helix	Homeo	vertebrates	9040	0.194	36	11	8749	5250	255	0.0214	67522	0.0259	-7493	3515
ARID3A	MA0151.1	Helix-Turn-Helix	Arid	vertebrates	9896	0.062	37	10	9020	4979	298	0.025	78143	0.0299	-7696	3649
Nkx2-5	MA0063.1	Helix-Turn-Helix	Homeo	vertebrates	8270	0.218	36	11	9621	4378	331	0.0325	92601	0.0414	-12010	1849

## Sheet: analyzed all shared
AGAP2
ALDOC
AP002387.2
BCL3
BHLHE40
CA9
DICER1-AS1
ENO2
ESPN
FCGR2A
FCGR2C
GPRC5A
HILPDA
HK2
HSPA7
IER5L
IGFBP5
MAFF
NAT16
NDRG1
NFATC4
NPTX1
PDK1
PFKFB4
SLC6A6
SPNS2
STAC2
TNFRSF25
VEGFA
VGF
ZFP36
ZNF395
ADGRA1
AGMO
ANGPTL1
C4orf19
CD101
CHST7
CHST8
DIRAS3
LGR6
NCAM2
NCKAP5
PCDH10
PHYHIPL
PLP1
RNF180
SCRG1
SLC15A2
SLC6A9
SORBS2
VEPH1
Omitted: AP002387.2 DICER1-AS1 HILPDA NAT16 ADGRA1

## Sheet: oPOSSUM analysis shared down
TF	JASPAR ID	Class	Family	Tax Group	IC	GC Content	Target gene hits	Target gene non-hits	Background gene hits	Background gene non-hits	Target TFBS hits	Target TFBS nucleotide rate	Background TFBS hits	Background TFBS nucleotide rate	Z-score	Fisher score
Klf4	MA0039.2	Zinc-coordinating	BetaBetaAlpha-zinc finger	vertebrates	12618	0.771	25	3	8597	5402	226	0.0624	46476	0.0297	36663	6754
SP1	MA0079.2	Zinc-coordinating	BetaBetaAlpha-zinc finger	vertebrates	11129	0.820	24	4	7931	6068	211	0.0583	42368	0.0271	36568	6825
Zfx	MA0146.1	Zinc-coordinating	BetaBetaAlpha-zinc finger	vertebrates	13077	0.749	24	4	6255	7744	87	0.0336	18269	0.0163	25937	11623
MZF1_1-4	MA0056.1	Zinc-coordinating	BetaBetaAlpha-zinc finger	vertebrates	8586	0.725	26	2	10180	3819	390	0.0646	100363	0.0385	25855	4744
MZF1_5-13	MA0057.1	Zinc-coordinating	BetaBetaAlpha-zinc finger	vertebrates	9400	0.588	23	5	8069	5930	165	0.0456	39021	0.0249	25168	5159
Egr1	MA0162.1	Zinc-coordinating	BetaBetaAlpha-zinc finger	vertebrates	14456	0.739	15	13	3991	10008	46	0.014	6948	0.00488	24778	5372
EBF1	MA0154.1	Zipper-Type	Helix-Loop-Helix	vertebrates	11564	0.648	19	9	6600	7399	91	0.0251	19348	0.0124	21967	3809
INSM1	MA0155.1	Zinc-coordinating	BetaBetaAlpha-zinc finger	vertebrates	14862	0.667	20	8	4505	9494	49	0.0162	9206	0.00706	20835	10620
Tcfcp2l1	MA0145.1	Other	CP2	vertebrates	11650	0.609	21	7	6329	7670	70	0.0271	16992	0.0152	18433	6602
HIF1A::ARNT	MA0259.1	Zipper-Type	Helix-Loop-Helix	vertebrates	9740	0.657	19	9	6845	7154	87	0.0192	20496	0.0105	16318	3382
NFKB1	MA0105.1	Ig-fold	Rel	vertebrates	15627	0.758	11	17	2267	11732	21	0.00638	3364	0.00236	15678	5830
ZNF354C	MA0130.1	Zinc-coordinating	BetaBetaAlpha-zinc finger	vertebrates	8958	0.615	25	3	10495	3504	335	0.0555	103486	0.0397	15426	2901
HNF4A	MA0114.1	Zinc-coordinating	Hormone-nuclear Receptor	vertebrates	9617	0.522	15	13	3532	10467	28	0.01	5613	0.00466	15019	6680
Mycn	MA0104.2	Zipper-Type	Helix-Loop-Helix	vertebrates	11104	0.699	18	10	5110	8889	47	0.013	10465	0.00668	14662	5944
MIZF	MA0131.1	Zinc-coordinating	BetaBetaAlpha-zinc finger	vertebrates	13197	0.610	7	21	1177	12822	10	0.00276	1365	0.000872	12091	4917
NHLH1	MA0048.1	Zipper-Type	Helix-Loop-Helix	vertebrates	14132	0.674	11	17	3524	10475	25	0.00828	5679	0.00435	11320	2643
Myf	MA0055.1	Zipper-Type	Helix-Loop-Helix	vertebrates	15914	0.609	17	11	6140	7859	54	0.0179	15401	0.0118	10699	2904
Arnt	MA0004.1	Zipper-Type	Helix-Loop-Helix	vertebrates	10992	0.642	15	13	4228	9771	35	0.0058	7551	0.00289	10240	4784
ELK1	MA0028.1	Winged Helix-Turn-Helix	Ets	vertebrates	8812	0.568	17	11	8353	5646	91	0.0251	29024	0.0185	9271	0.622
MAX	MA0058.1	Zipper-Type	Helix-Loop-Helix	vertebrates	12685	0.571	16	12	4644	9355	31	0.00856	8343	0.00533	8406	4852
PPARG::RXRA	MA0065.2	Zinc-coordinating	Hormone-nuclear Receptor	vertebrates	11663	0.547	12	16	3380	10619	20	0.00828	5536	0.0053	7768	3781
Myc	MA0147.1	Zipper-Type	Helix-Loop-Helix	vertebrates	11157	0.686	16	12	5034	8965	35	0.00966	10084	0.00644	7632	4014
Stat3	MA0144.1	Ig-fold	Stat	vertebrates	13601	0.505	15	13	5673	8326	40	0.011	11950	0.00763	7428	2176
REL	MA0101.1	Ig-fold	Rel	vertebrates	10515	0.559	15	13	6057	7942	47	0.013	14628	0.00934	7158	1706
E2F1	MA0024.1	Winged Helix-Turn-Helix	E2F	vertebrates	13838	0.625	16	12	4811	9188	33	0.00729	9301	0.00475	6979	4479
GABPA	MA0062.2	Winged Helix-Turn-Helix	Ets	vertebrates	13335	0.647	14	14	5820	8179	38	0.0115	11764	0.00827	6855	1440
NF-kappaB	MA0061.1	Ig-fold	Rel	vertebrates	13345	0.621	12	16	4818	9181	32	0.00884	9497	0.00607	6752	1483
Myb	MA0100.1	Helix-Turn-Helix	Myb	vertebrates	9883	0.591	20	8	8180	5819	89	0.0197	30935	0.0158	5853	2177
NR3C1	MA0113.1	Zinc-coordinating	Hormone-nuclear Receptor	vertebrates	14749	0.432	5	23	1273	12726	6	0.00298	1540	0.00177	5420	2246
CTCF	MA0139.1	Zinc-coordinating	BetaBetaAlpha-zinc finger	vertebrates	17205	0.645	4	24	1861	12138	8	0.0042	2237	0.00271	5369	0.651
USF1	MA0093.1	Zipper-Type	Helix-Loop-Helix	vertebrates	11290	0.643	18	10	5507	8492	37	0.00715	11504	0.00514	5303	5007
RREB1	MA0073.1	Zinc-coordinating	BetaBetaAlpha-zinc finger	vertebrates	22278	0.623	4	24	828	13171	4	0.00221	964	0.00123	5228	2511
ELK4	MA0076.1	Winged Helix-Turn-Helix	Ets	vertebrates	14123	0.583	10	18	3598	10401	18	0.00447	5182	0.00298	5168	1836
NR2F1	MA0017.1	Zinc-coordinating	Hormone-nuclear Receptor	vertebrates	15924	0.478	7	21	1958	12041	9	0.00348	2495	0.00223	4977	2447
RELA	MA0107.1	Ig-fold	Rel	vertebrates	14757	0.567	10	18	4018	9981	22	0.00607	6870	0.00439	4814	1328
ZEB1	MA0103.1	Zinc-coordinating	BetaBetaAlpha-zinc finger	vertebrates	8305	0.557	26	2	10472	3527	227	0.0376	86335	0.0331	4790	4146
STAT1	MA0137.2	Ig-fold	Stat	vertebrates	13119	0.452	9	19	3442	10557	17	0.00704	5446	0.00522	4777	1453
Arnt::Ahr	MA0006.1	Zipper-Type	Helix-Loop-Helix	vertebrates	9532	0.715	22	6	8167	5832	94	0.0156	33705	0.0129	4450	3859
SPI1	MA0080.2	Winged Helix-Turn-Helix	Ets	vertebrates	9640	0.435	23	5	9326	4673	126	0.0244	47078	0.0211	4358	2869
Spz1	MA0111.1	Other	Other	vertebrates	11907	0.538	12	16	3647	10352	19	0.00577	6135	0.00431	4200	3220
RXR::RAR_DR5	MA0159.1	Zinc-coordinating	Hormone-nuclear Receptor	vertebrates	16004	0.535	3	25	707	13292	3	0.00141	803	0.000872	3368	1791
NFE2L2	MA0150.1	Zipper-Type	Leucine Zipper	vertebrates	14394	0.486	12	16	3095	10904	14	0.00425	4626	0.00325	3302	4469
MYC::MAX	MA0059.1	Zipper-Type	Helix-Loop-Helix	vertebrates	14237	0.602	6	22	1963	12036	8	0.00243	2479	0.00174	3076	1657
Esrrb	MA0141.1	Zinc-coordinating	Hormone-nuclear Receptor	vertebrates	12806	0.524	15	13	5866	8133	35	0.0116	13540	0.0104	2260	1930
AP1	MA0099.2	Zipper-Type	Leucine Zipper	vertebrates	9193	0.405	26	2	9457	4542	137	0.0265	55299	0.0247	2129	6352
Ar	MA0007.1	Zinc-coordinating	Hormone-nuclear Receptor	vertebrates	15703	0.498	1	27	293	13706	1	0.000607	306	0.00043	1502	0.804
CREB1	MA0018.2	Zipper-Type	Leucine Zipper	vertebrates	10139	0.523	14	14	5337	8662	26	0.00574	10195	0.00521	1373	1990
T	MA0009.1	Beta-Hairpin-Ribbon	T	vertebrates	17863	0.452	3	25	886	13113	3	0.000911	1006	0.000707	1364	1346
Zfp423	MA0116.1	Zinc-coordinating	BetaBetaAlpha-zinc finger	vertebrates	17925	0.679	9	19	3182	10817	13	0.00538	5118	0.0049	1270	1790
TLX1::NFIC	MA0119.1	Helix-Turn-Helix::Other	Homeo::Nuclear Factor I-CCAAT-binding	vertebrates	19665	0.598	2	26	623	13376	2	0.000773	673	0.000602	1222	1031
FEV	MA0156.1	Winged Helix-Turn-Helix	Ets	vertebrates	12121	0.442	23	5	9116	4883	97	0.0214	41159	0.021	0.502	3205
NFYA	MA0060.1	Other Alpha-Helix	NFY CCAAT-binding	vertebrates	12925	0.523	9	19	3263	10736	12	0.0053	5008	0.00512	0.451	1679
Hand1::Tcfe2a	MA0092.1	Zipper-Type	Helix-Loop-Helix	vertebrates	10144	0.507	19	9	7679	6320	63	0.0174	27499	0.0176	-0.268	2154
IRF2	MA0051.1	Winged Helix-Turn-Helix	IRF	vertebrates	21134	0.412	1	27	432	13567	1	0.000497	467	0.000537	-0.442	0.537
TP53	MA0106.1	Zinc-coordinating	Loop-Sheet-Helix	vertebrates	26239	0.603	0	28	4	13995	0	0	4	5.11e-06	-1592	0.000
PPARG	MA0066.1	Zinc-coordinating	Hormone-nuclear Receptor	vertebrates	20365	0.523	0	28	32	13967	0	0	32	4.09e-05	-1628	0.000
SPIB	MA0081.1	Winged Helix-Turn-Helix	Ets	vertebrates	9060	0.466	23	5	10412	3587	188	0.0363	84891	0.038	-1631	1426
HNF1A	MA0046.1	Helix-Turn-Helix	Homeo	vertebrates	15548	0.259	4	24	1554	12445	4	0.00155	2134	0.00191	-1640	0.971
NR1H2::RXRA	MA0115.1	Zinc-coordinating	Hormone-nuclear Receptor	vertebrates	27878	0.445	0	28	52	13947	0	0	53	5.76e-05	-1790	0.000
Nr2e3	MA0164.1	Zinc-coordinating	Hormone-nuclear Receptor	vertebrates	12028	0.373	10	18	3332	10667	11	0.00213	5882	0.00263	-1925	2231
Nkx3-2	MA0122.1	Helix-Turn-Helix	Homeo	vertebrates	8542	0.463	22	6	9023	4976	96	0.0239	44429	0.0255	-2052	2486
Pax4	MA0068.1	Helix-Turn-Helix	Homeo	vertebrates	11004	0.441	0	28	56	13943	0	0	57	0.000109	-2241	0.000
EWSR1-FLI1	MA0149.1	Winged Helix-Turn-Helix	Ets	vertebrates	32871	0.554	0	28	109	13890	0	0	110	0.000126	-2374	0.000
PLAG1	MA0163.1	Zinc-coordinating	BetaBetaAlpha-zinc finger	vertebrates	19352	0.798	2	26	1111	12888	2	0.000773	1331	0.00119	-2379	0.411
NR4A2	MA0160.1	Zinc-coordinating	Hormone-nuclear Receptor	vertebrates	10165	0.491	19	9	8130	5869	62	0.0137	29983	0.0153	-2543	1625
Pax5	MA0014.1	Helix-Turn-Helix	Homeo	vertebrates	12432	0.575	1	27	697	13302	1	0.000552	756	0.000966	-2619	0.273
RUNX1	MA0002.2	Ig-fold	Runt	vertebrates	10401	0.502	18	10	7911	6088	61	0.0185	29148	0.0205	-2645	1333
REST	MA0138.2	Zinc-coordinating	BetaBetaAlpha-zinc finger	vertebrates	23134	0.596	0	28	121	13878	0	0	126	0.000169	-2677	0.000
ESR2	MA0258.1	Zinc-coordinating	Hormone-nuclear Receptor	vertebrates	13618	0.546	2	26	1165	12834	2	0.000994	1332	0.00153	-2683	0.372
znf143	MA0088.1	Zinc-coordinating	BetaBetaAlpha-zinc finger	vertebrates	17541	0.530	1	27	755	13244	1	0.000552	818	0.00105	-2984	0.238
Tal1::Gata1	MA0140.1	Zipper-Type	Helix-Loop-Helix	vertebrates	11297	0.451	6	22	3250	10749	10	0.00497	5380	0.00619	-2985	0.415
RXRA::VDR	MA0074.1	Zinc-coordinating	Hormone-nuclear Receptor	vertebrates	20451	0.527	0	28	236	13763	0	0	241	0.000231	-3065	0.000
ESR1	MA0112.2	Zinc-coordinating	Hormone-nuclear Receptor	vertebrates	13563	0.594	0	28	180	13819	0	0	182	0.000233	-3075	0.000
ELF5	MA0136.1	Winged Helix-Turn-Helix	Ets	vertebrates	8693	0.429	25	3	9813	4186	122	0.0303	57771	0.0332	-3091	4125
TEAD1	MA0090.1	Helix-Turn-Helix	Homeo	vertebrates	15678	0.507	6	22	2905	11094	7	0.00232	4394	0.00337	-3491	0.617
SRF	MA0083.1	Other Alpha-Helix	MADS	vertebrates	17965	0.466	0	28	471	13528	0	0	527	0.000404	-3957	0.000
Ddit3::Cebpa	MA0019.1	Zipper-Type	Leucine Zipper	vertebrates	11652	0.483	6	22	2935	11064	7	0.00232	4741	0.00363	-4202	0.597
YY1	MA0095.1	Zinc-coordinating	BetaBetaAlpha-zinc finger	vertebrates	8101	0.510	25	3	10142	3857	163	0.027	80677	0.0309	-4323	3513
FOXF2	MA0030.1	Winged Helix-Turn-Helix	Forkhead	vertebrates	14824	0.334	3	25	2113	11886	4	0.00155	3178	0.00284	-4682	0.203
Pax6	MA0069.1	Helix-Turn-Helix	Homeo	vertebrates	13798	0.432	0	28	603	13396	0	0	669	0.000598	-4764	0.000
HLF	MA0043.1	Zipper-Type	Leucine Zipper	vertebrates	11147	0.394	5	23	2985	11014	7	0.00232	5052	0.00387	-4802	0.297
RORA_1	MA0071.1	Zinc-coordinating	Hormone-nuclear Receptor	vertebrates	13190	0.424	9	19	4821	9178	14	0.00387	9501	0.00607	-5433	0.402
Evi1	MA0029.1	Zinc-coordinating	BetaBetaAlpha-zinc finger	vertebrates	17909	0.280	0	28	921	13078	0	0	1120	0.001	-6109	0.000
PBX1	MA0070.1	Helix-Turn-Helix	Homeo	vertebrates	14641	0.310	2	26	2051	11948	2	0.000663	3207	0.00246	-6954	0.071
HNF1B	MA0153.1	Helix-Turn-Helix	Homeo	vertebrates	16821	0.222	2	26	2072	11927	2	0.000663	3269	0.00251	-7069	0.068
NFATC2	MA0152.1	Ig-fold	Rel	vertebrates	9859	0.346	22	6	8830	5169	81	0.0157	47047	0.021	-7156	2768
RORA_2	MA0072.1	Zinc-coordinating	Hormone-nuclear Receptor	vertebrates	17425	0.369	1	27	1830	12169	1	0.000387	2438	0.00218	-7375	0.020
MEF2A	MA0052.1	Other Alpha-Helix	MADS	vertebrates	15709	0.179	7	21	3815	10184	8	0.00221	7721	0.00493	-7435	0.393
TAL1::TCF3	MA0091.1	Zipper-Type	Helix-Loop-Helix	vertebrates	14070	0.453	7	21	4235	9764	9	0.00298	7816	0.00599	-7455	0.238
Pou5f1	MA0142.1	Helix-Turn-Helix	Homeo	vertebrates	14808	0.308	1	27	1754	12245	1	0.000414	2564	0.00246	-7905	0.024
IRF1	MA0050.1	Winged Helix-Turn-Helix	IRF	vertebrates	16008	0.383	4	24	3250	10749	5	0.00166	5750	0.00441	-7943	0.086
CEBPA	MA0102.2	Zipper-Type	Leucine Zipper	vertebrates	8712	0.358	16	12	7113	6886	40	0.00994	26477	0.0152	-8232	1151
Foxa2	MA0047.2	Winged Helix-Turn-Helix	Forkhead	vertebrates	13268	0.315	18	10	6374	7625	32	0.0106	20967	0.0161	-8299	3326
Sox2	MA0143.1	Other Alpha-Helix	High Mobility Group	vertebrates	12951	0.361	0	28	1506	12493	0	0	1952	0.00187	-8299	0.000
NFIL3	MA0025.1	Zipper-Type	Leucine Zipper	vertebrates	14139	0.265	7	21	3561	10438	7	0.00213	7566	0.00532	-8385	0.522
Sox17	MA0078.1	Other Alpha-Helix	High Mobility Group	vertebrates	10502	0.384	21	7	7973	6026	51	0.0127	32379	0.0186	-8386	3253
FOXA1	MA0148.1	Winged Helix-Turn-Helix	Forkhead	vertebrates	12533	0.332	18	10	7425	6574	47	0.0143	30584	0.0215	-9488	1843
Lhx3	MA0135.1	Helix-Turn-Helix	Homeo	vertebrates	16354	0.131	4	24	3015	10984	4	0.00144	6192	0.00514	-9898	0.126
Gata1	MA0035.2	Zinc-coordinating	GATA	vertebrates	10878	0.373	19	9	8059	5940	53	0.0161	35257	0.0248	-10641	1702
Gfi	MA0038.1	Zinc-coordinating	BetaBetaAlpha-zinc finger	vertebrates	9470	0.391	20	8	7646	6353	42	0.0116	31199	0.0199	-11366	2929
SOX9	MA0077.1	Other Alpha-Helix	High Mobility Group	vertebrates	9079	0.358	12	16	6383	7616	20	0.00497	20382	0.0117	-11958	0.382
Foxq1	MA0040.1	Winged Helix-Turn-Helix	Forkhead	vertebrates	14070	0.202	4	24	4203	9796	4	0.00121	10316	0.00725	-13567	0.016
FOXO3	MA0157.1	Winged Helix-Turn-Helix	Forkhead	vertebrates	11734	0.298	17	11	7615	6384	35	0.00773	33449	0.0171	-13767	1148
TBP	MA0108.2	Beta-sheet	TATA-binding	vertebrates	10086	0.377	10	18	5477	8522	15	0.00621	15809	0.0151	-13944	0.343
FOXD1	MA0031.1	Winged Helix-Turn-Helix	Forkhead	vertebrates	11926	0.275	15	13	7280	6719	26	0.00574	30366	0.0155	-15072	0.673
Nobox	MA0125.1	Helix-Turn-Helix	Homeo	vertebrates	9573	0.260	18	10	7626	6373	36	0.00795	37932	0.0194	-15800	1620
FOXI1	MA0042.1	Winged Helix-Turn-Helix	Forkhead	vertebrates	13183	0.263	14	14	6433	7566	20	0.00663	23647	0.0181	-16425	0.907
NKX3-1	MA0124.1	Helix-Turn-Helix	Homeo	vertebrates	11127	0.179	14	14	6934	7065	18	0.00348	30971	0.0138	-16910	0.589
Foxd3	MA0041.1	Winged Helix-Turn-Helix	Forkhead	vertebrates	12945	0.223	12	16	6155	7844	15	0.00497	23156	0.0177	-18440	0.481
Sox5	MA0087.1	Other Alpha-Helix	High Mobility Group	vertebrates	10831	0.199	14	14	7286	6713	16	0.00309	33890	0.0152	-18811	0.419
Prrx2	MA0075.1	Helix-Turn-Helix	Homeo	vertebrates	9063	0.027	16	12	8431	5568	37	0.00511	58726	0.0188	-19166	0.352
SRY	MA0084.1	Other Alpha-Helix	High Mobility Group	vertebrates	9193	0.238	18	10	8284	5715	41	0.0102	48855	0.0281	-20633	1008
Pdx1	MA0132.1	Helix-Turn-Helix	Homeo	vertebrates	9040	0.194	19	9	8749	5250	42	0.00696	67522	0.0259	-22696	1039
HOXA5	MA0158.1	Helix-Turn-Helix	Homeo	vertebrates	8759	0.315	23	5	10221	3778	107	0.0236	98927	0.0506	-23396	1644
ARID3A	MA0151.1	Helix-Turn-Helix	Arid	vertebrates	9896	0.062	20	8	9020	4979	54	0.00895	78143	0.0299	-23467	1246
Nkx2-5	MA0063.1	Helix-Turn-Helix	Homeo	vertebrates	8270	0.218	19	9	9621	4378	68	0.0131	92601	0.0414	-27012	0.466

## Sheet: analyzed shared down
AGAP2
ALDOC
AP002387.2
BCL3
BHLHE40
CA9
DICER1-AS1
ENO2
ESPN
FCGR2A
FCGR2C
GPRC5A
HILPDA
HK2
HSPA7
IER5L
IGFBP5
MAFF
NAT16
NDRG1
NFATC4
NPTX1
PDK1
PFKFB4
SLC6A6
SPNS2
STAC2
TNFRSF25
VEGFA
VGF
ZFP36
ZNF395
omitted: AP002387.2 DICER1-AS1 HILPDA NAT16

## Sheet: oPOSSUM analysis shared up
TF	JASPAR ID	Class	Family	Tax Group	IC	GC Content	Target gene hits	Target gene non-hits	Background gene hits	Background gene non-hits	Target TFBS hits	Target TFBS nucleotide rate	Background TFBS hits	Background TFBS nucleotide rate	Z-score	Fisher score
SRY	MA0084.1	Other Alpha-Helix	High Mobility Group	vertebrates	9193	0.238	17	2	8284	5715	177	0.0453	48855	0.0281	19519	5404
HOXA5	MA0158.1	Helix-Turn-Helix	Homeo	vertebrates	8759	0.315	18	1	10221	3778	307	0.0698	98927	0.0506	16495	3891
SOX9	MA0077.1	Other Alpha-Helix	High Mobility Group	vertebrates	9079	0.358	15	4	6383	7616	80	0.0205	20382	0.0117	15234	5728
Sox5	MA0087.1	Other Alpha-Helix	High Mobility Group	vertebrates	10831	0.199	16	3	7286	6713	124	0.0247	33890	0.0152	14605	5576
Foxd3	MA0041.1	Winged Helix-Turn-Helix	Forkhead	vertebrates	12945	0.223	15	4	6155	7844	82	0.028	23156	0.0177	14510	6169
Pax4	MA0068.1	Helix-Turn-Helix	Homeo	vertebrates	11004	0.441	1	18	56	13943	1	0.000853	57	0.000109	13092	2596
ARID3A	MA0151.1	Helix-Turn-Helix	Arid	vertebrates	9896	0.062	17	2	9020	4979	244	0.0416	78143	0.0299	12835	4195
Pdx1	MA0132.1	Helix-Turn-Helix	Homeo	vertebrates	9040	0.194	17	2	8749	5250	213	0.0363	67522	0.0259	12340	4623
HNF1B	MA0153.1	Helix-Turn-Helix	Homeo	vertebrates	16821	0.222	11	8	2072	11927	17	0.0058	3269	0.00251	12306	10922
FOXA1	MA0148.1	Winged Helix-Turn-Helix	Forkhead	vertebrates	12533	0.332	16	3	7425	6574	98	0.0307	30584	0.0215	11832	5328
Prrx2	MA0075.1	Helix-Turn-Helix	Homeo	vertebrates	9063	0.027	17	2	8431	5568	190	0.027	58726	0.0188	11395	5150
ESR1	MA0112.2	Zinc-coordinating	Hormone-nuclear Receptor	vertebrates	13563	0.594	2	17	180	13819	2	0.00114	182	0.000233	10955	3697
Nobox	MA0125.1	Helix-Turn-Helix	Homeo	vertebrates	9573	0.260	15	4	7626	6373	120	0.0273	37932	0.0194	10746	3677
IRF1	MA0050.1	Winged Helix-Turn-Helix	IRF	vertebrates	16008	0.383	11	8	3250	10749	24	0.00819	5750	0.00441	10666	6720
FOXO3	MA0157.1	Winged Helix-Turn-Helix	Forkhead	vertebrates	11734	0.298	16	3	7615	6384	107	0.0243	33449	0.0171	10466	5001
Nkx2-5	MA0063.1	Helix-Turn-Helix	Homeo	vertebrates	8270	0.218	17	2	9621	4378	263	0.0524	92601	0.0414	10289	3315
CEBPA	MA0102.2	Zipper-Type	Leucine Zipper	vertebrates	8712	0.358	14	5	7113	6886	84	0.0215	26477	0.0152	9591	3289
TBP	MA0108.2	Beta-sheet	TATA-binding	vertebrates	10086	0.377	14	5	5477	8522	50	0.0213	15809	0.0151	9466	6026
Sox17	MA0078.1	Other Alpha-Helix	High Mobility Group	vertebrates	10502	0.384	15	4	7973	6026	99	0.0253	32379	0.0186	9306	3199
FOXD1	MA0031.1	Winged Helix-Turn-Helix	Forkhead	vertebrates	11926	0.275	15	4	7280	6719	95	0.0216	30366	0.0155	9224	4192
Foxa2	MA0047.2	Winged Helix-Turn-Helix	Forkhead	vertebrates	13268	0.315	16	3	6374	7625	65	0.0222	20967	0.0161	9088	7376
Sox2	MA0143.1	Other Alpha-Helix	High Mobility Group	vertebrates	12951	0.361	6	13	1506	12493	9	0.00384	1952	0.00187	8482	4401
FOXI1	MA0042.1	Winged Helix-Turn-Helix	Forkhead	vertebrates	13183	0.263	16	3	6433	7566	70	0.0239	23647	0.0181	8077	7249
Foxq1	MA0040.1	Winged Helix-Turn-Helix	Forkhead	vertebrates	14070	0.202	11	8	4203	9796	34	0.0106	10316	0.00725	7455	4540
PBX1	MA0070.1	Helix-Turn-Helix	Homeo	vertebrates	14641	0.310	9	10	2051	11948	13	0.00444	3207	0.00246	7436	7242
NFATC2	MA0152.1	Ig-fold	Rel	vertebrates	9859	0.346	16	3	8830	5169	132	0.0263	47047	0.021	6826	3173
NKX3-1	MA0124.1	Helix-Turn-Helix	Homeo	vertebrates	11127	0.179	18	1	6934	7065	91	0.0181	30971	0.0138	6822	10324
EBF1	MA0154.1	Zipper-Type	Helix-Loop-Helix	vertebrates	11564	0.648	16	3	6600	7399	57	0.0162	19348	0.0124	6510	6899
Nkx3-2	MA0122.1	Helix-Turn-Helix	Homeo	vertebrates	8542	0.463	17	2	9023	4976	121	0.031	44429	0.0255	6431	4190
AP1	MA0099.2	Zipper-Type	Leucine Zipper	vertebrates	9193	0.405	16	3	9457	4542	151	0.0301	55299	0.0247	6420	2395
RUNX1	MA0002.2	Ig-fold	Runt	vertebrates	10401	0.502	15	4	7911	6088	79	0.0247	29148	0.0205	5581	3282
HNF1A	MA0046.1	Helix-Turn-Helix	Homeo	vertebrates	15548	0.259	6	13	1554	12445	8	0.00318	2134	0.00191	5423	4254
RORA_1	MA0071.1	Zinc-coordinating	Hormone-nuclear Receptor	vertebrates	13190	0.424	15	4	4821	9178	29	0.00825	9501	0.00607	5223	9269
Lhx3	MA0135.1	Helix-Turn-Helix	Homeo	vertebrates	16354	0.131	10	9	3015	10984	19	0.00702	6192	0.00514	4897	5853
Nr2e3	MA0164.1	Zinc-coordinating	Hormone-nuclear Receptor	vertebrates	12028	0.373	9	10	3332	10667	20	0.00398	5882	0.00263	4894	3853
ESR2	MA0258.1	Zinc-coordinating	Hormone-nuclear Receptor	vertebrates	13618	0.546	5	14	1165	12834	5	0.00256	1332	0.00153	4860	4054
Gata1	MA0035.2	Zinc-coordinating	GATA	vertebrates	10878	0.373	17	2	8059	5940	92	0.0288	35257	0.0248	4813	5805
RELA	MA0107.1	Ig-fold	Rel	vertebrates	14757	0.567	10	9	4018	9981	21	0.00597	6870	0.00439	4451	3723
Gfi	MA0038.1	Zinc-coordinating	BetaBetaAlpha-zinc finger	vertebrates	9470	0.391	15	4	7646	6353	81	0.023	31199	0.0199	4146	3648
ELF5	MA0136.1	Winged Helix-Turn-Helix	Ets	vertebrates	8693	0.429	17	2	9813	4186	144	0.0369	57771	0.0332	3795	3053
Hand1::Tcfe2a	MA0092.1	Zipper-Type	Helix-Loop-Helix	vertebrates	10144	0.507	13	6	7679	6320	71	0.0202	27499	0.0176	3725	1774
HLF	MA0043.1	Zipper-Type	Leucine Zipper	vertebrates	11147	0.394	8	11	2985	11014	15	0.00512	5052	0.00387	3719	3396
Pou5f1	MA0142.1	Helix-Turn-Helix	Homeo	vertebrates	14808	0.308	6	13	1754	12245	8	0.00341	2564	0.00246	3566	3700
SPIB	MA0081.1	Winged Helix-Turn-Helix	Ets	vertebrates	9060	0.466	18	1	10412	3587	209	0.0416	84891	0.038	3561	3600
FEV	MA0156.1	Winged Helix-Turn-Helix	Ets	vertebrates	12121	0.442	15	4	9116	4883	104	0.0237	41159	0.021	3413	1879
NR4A2	MA0160.1	Zinc-coordinating	Hormone-nuclear Receptor	vertebrates	10165	0.491	15	4	8130	5869	77	0.0175	29983	0.0153	3329	2995
Arnt::Ahr	MA0006.1	Zipper-Type	Helix-Loop-Helix	vertebrates	9532	0.715	15	4	8167	5832	87	0.0148	33705	0.0129	3174	2948
YY1	MA0095.1	Zinc-coordinating	BetaBetaAlpha-zinc finger	vertebrates	8101	0.510	16	3	10142	3857	198	0.0338	80677	0.0309	3084	1665
REL	MA0101.1	Ig-fold	Rel	vertebrates	10515	0.559	12	7	6057	7942	38	0.0108	14628	0.00934	2821	2729
TAL1::TCF3	MA0091.1	Zipper-Type	Helix-Loop-Helix	vertebrates	14070	0.453	12	7	4235	9764	21	0.00717	7816	0.00599	2820	5784
FOXF2	MA0030.1	Winged Helix-Turn-Helix	Forkhead	vertebrates	14824	0.334	6	13	2113	11886	9	0.00358	3178	0.00284	2560	2894
SRF	MA0083.1	Other Alpha-Helix	MADS	vertebrates	17965	0.466	2	17	471	13528	2	0.000682	527	0.000404	2466	2015
RREB1	MA0073.1	Zinc-coordinating	BetaBetaAlpha-zinc finger	vertebrates	22278	0.623	2	17	828	13171	3	0.00171	964	0.00123	2462	1167
RORA_2	MA0072.1	Zinc-coordinating	Hormone-nuclear Receptor	vertebrates	17425	0.369	7	12	1830	12169	7	0.00279	2438	0.00218	2381	4846
Tal1::Gata1	MA0140.1	Zipper-Type	Helix-Loop-Helix	vertebrates	11297	0.451	10	9	3250	10749	14	0.00717	5380	0.00619	2310	5272
TEAD1	MA0090.1	Helix-Turn-Helix	Homeo	vertebrates	15678	0.507	8	11	2905	11094	12	0.00409	4394	0.00337	2306	3547
RXRA::VDR	MA0074.1	Zinc-coordinating	Hormone-nuclear Receptor	vertebrates	20451	0.527	1	18	236	13763	1	0.000427	241	0.000231	2239	1284
STAT1	MA0137.2	Ig-fold	Stat	vertebrates	13119	0.452	10	9	3442	10557	14	0.00597	5446	0.00522	1924	4839
Myb	MA0100.1	Helix-Turn-Helix	Myb	vertebrates	9883	0.591	14	5	8180	5819	74	0.0168	30935	0.0158	1521	2029
Ddit3::Cebpa	MA0019.1	Zipper-Type	Leucine Zipper	vertebrates	11652	0.483	9	10	2935	11064	12	0.00409	4741	0.00363	1391	4684
E2F1	MA0024.1	Winged Helix-Turn-Helix	E2F	vertebrates	13838	0.625	11	8	4811	9188	23	0.00523	9301	0.00475	1268	3493
NHLH1	MA0048.1	Zipper-Type	Helix-Loop-Helix	vertebrates	14132	0.674	6	13	3524	10475	14	0.00478	5679	0.00435	1168	1082
NFIL3	MA0025.1	Zipper-Type	Leucine Zipper	vertebrates	14139	0.265	10	9	3561	10438	18	0.00563	7566	0.00532	0.773	4587
Arnt	MA0004.1	Zipper-Type	Helix-Loop-Helix	vertebrates	10992	0.642	8	11	4228	9771	18	0.00307	7551	0.00289	0.568	1674
RXR::RAR_DR5	MA0159.1	Zinc-coordinating	Hormone-nuclear Receptor	vertebrates	16004	0.535	2	17	707	13292	2	0.000967	803	0.000872	0.512	1389
MEF2A	MA0052.1	Other Alpha-Helix	MADS	vertebrates	15709	0.179	7	12	3815	10184	18	0.00512	7721	0.00493	0.461	1420
Esrrb	MA0141.1	Zinc-coordinating	Hormone-nuclear Receptor	vertebrates	12806	0.524	14	5	5866	8133	31	0.0106	13540	0.0104	0.343	5271
PLAG1	MA0163.1	Zinc-coordinating	BetaBetaAlpha-zinc finger	vertebrates	19352	0.798	1	18	1111	12888	3	0.00119	1331	0.00119	-0.056	0.233
IRF2	MA0051.1	Winged Helix-Turn-Helix	IRF	vertebrates	21134	0.412	1	18	432	13567	1	0.000512	467	0.000537	-0.318	0.800
INSM1	MA0155.1	Zinc-coordinating	BetaBetaAlpha-zinc finger	vertebrates	14862	0.667	9	10	4505	9494	20	0.00682	9206	0.00706	-0.552	2100
MAX	MA0058.1	Zipper-Type	Helix-Loop-Helix	vertebrates	12685	0.571	10	9	4644	9355	18	0.00512	8343	0.00533	-0.580	2764
ZNF354C	MA0130.1	Zinc-coordinating	BetaBetaAlpha-zinc finger	vertebrates	8958	0.615	18	1	10495	3504	229	0.0391	103486	0.0397	-0.582	3477
Zfp423	MA0116.1	Zinc-coordinating	BetaBetaAlpha-zinc finger	vertebrates	17925	0.679	5	14	3182	10817	11	0.00469	5118	0.0049	-0.607	0.819
T	MA0009.1	Beta-Hairpin-Ribbon	T	vertebrates	17863	0.452	1	18	886	13113	2	0.000626	1006	0.000707	-0.674	0.340
MYC::MAX	MA0059.1	Zipper-Type	Helix-Loop-Helix	vertebrates	14237	0.602	4	15	1963	12036	5	0.00156	2479	0.00174	-0.864	1301
HIF1A::ARNT	MA0259.1	Zipper-Type	Helix-Loop-Helix	vertebrates	9740	0.657	12	7	6845	7154	44	0.01	20496	0.0105	-0.882	1861
NR3C1	MA0113.1	Zinc-coordinating	Hormone-nuclear Receptor	vertebrates	14749	0.432	3	16	1273	12726	3	0.00154	1540	0.00177	-1112	1399
CREB1	MA0018.2	Zipper-Type	Leucine Zipper	vertebrates	10139	0.523	9	10	5337	8662	21	0.00478	10195	0.00521	-1164	1298
Evi1	MA0029.1	Zinc-coordinating	BetaBetaAlpha-zinc finger	vertebrates	17909	0.280	2	17	921	13078	2	0.000796	1120	0.001	-1302	1025
TP53	MA0106.1	Zinc-coordinating	Loop-Sheet-Helix	vertebrates	26239	0.603	0	19	4	13995	0	0	4	5.11e-06	-1603	0.000
PPARG	MA0066.1	Zinc-coordinating	Hormone-nuclear Receptor	vertebrates	20365	0.523	0	19	32	13967	0	0	32	4.09e-05	-1616	0.000
Spz1	MA0111.1	Other	Other	vertebrates	11907	0.538	9	10	3647	10352	12	0.00375	6135	0.00431	-1636	3292
NF-kappaB	MA0061.1	Ig-fold	Rel	vertebrates	13345	0.621	12	7	4818	9181	19	0.0054	9497	0.00607	-1637	4613
TLX1::NFIC	MA0119.1	Helix-Turn-Helix::Other	Homeo::Nuclear Factor I-CCAAT-binding	vertebrates	19665	0.598	1	18	623	13376	1	0.000398	673	0.000602	-1667	0.546
NR1H2::RXRA	MA0115.1	Zinc-coordinating	Hormone-nuclear Receptor	vertebrates	27878	0.445	0	19	52	13947	0	0	53	5.76e-05	-1774	0.000
SPI1	MA0080.2	Winged Helix-Turn-Helix	Ets	vertebrates	9640	0.435	15	4	9326	4673	98	0.0195	47078	0.0211	-2035	1677
CTCF	MA0139.1	Zinc-coordinating	BetaBetaAlpha-zinc finger	vertebrates	17205	0.645	3	16	1861	12138	4	0.00216	2237	0.00271	-2047	0.750
EWSR1-FLI1	MA0149.1	Winged Helix-Turn-Helix	Ets	vertebrates	32871	0.554	0	19	109	13890	0	0	110	0.000126	-2346	0.000
USF1	MA0093.1	Zipper-Type	Helix-Loop-Helix	vertebrates	11290	0.643	9	10	5507	8492	21	0.00418	11504	0.00514	-2564	1167
REST	MA0138.2	Zinc-coordinating	BetaBetaAlpha-zinc finger	vertebrates	23134	0.596	0	19	121	13878	0	0	126	0.000169	-2643	0.000
HNF4A	MA0114.1	Zinc-coordinating	Hormone-nuclear Receptor	vertebrates	9617	0.522	6	13	3532	10467	10	0.0037	5613	0.00466	-2694	1075
PPARG::RXRA	MA0065.2	Zinc-coordinating	Hormone-nuclear Receptor	vertebrates	11663	0.547	7	12	3380	10619	10	0.00427	5536	0.0053	-2719	1880
Mycn	MA0104.2	Zipper-Type	Helix-Loop-Helix	vertebrates	11104	0.699	10	9	5110	8889	19	0.0054	10465	0.00668	-2983	2185
Stat3	MA0144.1	Ig-fold	Stat	vertebrates	13601	0.505	9	10	5673	8326	22	0.00626	11950	0.00763	-2999	1049
Myc	MA0147.1	Zipper-Type	Helix-Loop-Helix	vertebrates	11157	0.686	10	9	5034	8965	18	0.00512	10084	0.00644	-3134	2273
ELK4	MA0076.1	Winged Helix-Turn-Helix	Ets	vertebrates	14123	0.583	6	13	3598	10401	8	0.00205	5182	0.00298	-3255	1024
MIZF	MA0131.1	Zinc-coordinating	BetaBetaAlpha-zinc finger	vertebrates	13197	0.610	1	18	1177	12822	1	0.000284	1365	0.000872	-3823	0.209
Ar	MA0007.1	Zinc-coordinating	Hormone-nuclear Receptor	vertebrates	15703	0.498	0	19	293	13706	0	0	306	0.00043	-4018	0.000
NR2F1	MA0017.1	Zinc-coordinating	Hormone-nuclear Receptor	vertebrates	15924	0.478	3	16	1958	12041	3	0.00119	2495	0.00223	-4178	0.677
Myf	MA0055.1	Zipper-Type	Helix-Loop-Helix	vertebrates	15914	0.609	12	7	6140	7859	27	0.00921	15401	0.0118	-4525	2627
Pax6	MA0069.1	Helix-Turn-Helix	Homeo	vertebrates	13798	0.432	0	19	603	13396	0	0	669	0.000598	-4697	0.000
Egr1	MA0162.1	Zinc-coordinating	BetaBetaAlpha-zinc finger	vertebrates	14456	0.739	6	13	3991	10008	10	0.00313	6948	0.00488	-4758	0.758
Tcfcp2l1	MA0145.1	Other	CP2	vertebrates	11650	0.609	11	8	6329	7670	30	0.0119	16992	0.0152	-5008	1664
MZF1_1-4	MA0056.1	Zinc-coordinating	BetaBetaAlpha-zinc finger	vertebrates	8586	0.725	16	3	10180	3819	194	0.0331	100363	0.0385	-5247	1628
NFKB1	MA0105.1	Ig-fold	Rel	vertebrates	15627	0.758	3	16	2267	11732	3	0.000938	3364	0.00236	-5559	0.486
Pax5	MA0014.1	Helix-Turn-Helix	Homeo	vertebrates	12432	0.575	0	19	697	13302	0	0	756	0.000966	-5917	0.000
znf143	MA0088.1	Zinc-coordinating	BetaBetaAlpha-zinc finger	vertebrates	17541	0.530	0	19	755	13244	0	0	818	0.00105	-6148	0.000
NFYA	MA0060.1	Other Alpha-Helix	NFY CCAAT-binding	vertebrates	12925	0.523	5	14	3263	10736	6	0.00273	5008	0.00512	-6314	0.766
MZF1_5-13	MA0057.1	Zinc-coordinating	BetaBetaAlpha-zinc finger	vertebrates	9400	0.588	13	6	8069	5930	69	0.0196	39021	0.0249	-6398	1432
ZEB1	MA0103.1	Zinc-coordinating	BetaBetaAlpha-zinc finger	vertebrates	8305	0.557	17	2	10472	3527	157	0.0268	86335	0.0331	-6623	2225
NFE2L2	MA0150.1	Zipper-Type	Leucine Zipper	vertebrates	14394	0.486	3	16	3095	10904	4	0.00125	4626	0.00325	-6634	0.192
GABPA	MA0062.2	Winged Helix-Turn-Helix	Ets	vertebrates	13335	0.647	8	11	5820	8179	12	0.00375	11764	0.00827	-9376	0.565
SP1	MA0079.2	Zinc-coordinating	BetaBetaAlpha-zinc finger	vertebrates	11129	0.820	12	7	7931	6068	66	0.0188	42368	0.0271	-9604	0.992
ELK1	MA0028.1	Winged Helix-Turn-Helix	Ets	vertebrates	8812	0.568	14	5	8353	5646	39	0.0111	29024	0.0185	-10377	1858
Zfx	MA0146.1	Zinc-coordinating	BetaBetaAlpha-zinc finger	vertebrates	13077	0.749	7	12	6255	7744	22	0.00876	18269	0.0163	-11233	0.198
Klf4	MA0039.2	Zinc-coordinating	BetaBetaAlpha-zinc finger	vertebrates	12618	0.771	15	4	8597	5402	68	0.0193	46476	0.0297	-11453	2432

## Sheet: analyzed shared up
ADGRA1
AGMO
ANGPTL1
C4orf19
CD101
CHST7
CHST8
DIRAS3
LGR6
NCAM2
NCKAP5
PCDH10
PHYHIPL
PLP1
RNF180
SCRG1
SLC15A2
SLC6A9
SORBS2
VEPH1
omitted: ADGRA1
