# Supplementary material for: MEOX2 Regulates the Growth and Survival of Glioblastoma Stem Cells by Modulating Genes of the Glycolytic Pathway and Response to Hypoxia
Source: Cancers (Basel). 2022 May 6;14(9):2304. doi: 10.3390/cancers14092304 (PMC9099809; doi:10.3390/cancers14092304)
Supplement: Supplementary file 1 [file cancers-14-02304-s001.zip › Proserpio Table S4.xlsx]

## Sheet: BT379sh18 down 
TF	JASPAR ID	Class	Family	Tax Group	IC	GC Content	Target gene hits	Target gene non-hits	Background gene hits	Background gene non-hits	Target TFBS hits	Target TFBS nucleotide rate	Background TFBS hits	Background TFBS nucleotide rate	Z-score	Fisher score
Klf4	MA0039.2	Zinc-coordinating	BetaBetaAlpha-zinc finger	vertebrates	12618	0.771	501	156	13259	10590	4383	0.0356	86281	0.0246	79357	61938
SP1	MA0079.2	Zinc-coordinating	BetaBetaAlpha-zinc finger	vertebrates	11129	0.820	473	184	12059	11790	3975	0.0323	77659	0.0221	77032	63800
MZF1_1-4	MA0056.1	Zinc-coordinating	BetaBetaAlpha-zinc finger	vertebrates	8586	0.725	557	100	16346	7503	8555	0.0417	195450	0.0334	51565	47393
MZF1_5-13	MA0057.1	Zinc-coordinating	BetaBetaAlpha-zinc finger	vertebrates	9400	0.588	472	185	13049	10800	3454	0.0281	75659	0.0215	50008	42313
Zfx	MA0146.1	Zinc-coordinating	BetaBetaAlpha-zinc finger	vertebrates	13077	0.749	397	260	9583	14266	1574	0.0179	32264	0.0129	49793	55920
Tcfcp2l1	MA0145.1	Other	CP2	vertebrates	11650	0.609	395	262	10296	13553	1495	0.017	31354	0.0125	45144	39730
INSM1	MA0155.1	Zinc-coordinating	BetaBetaAlpha-zinc finger	vertebrates	14862	0.667	316	341	7394	16455	889	0.00867	17221	0.00588	40474	43284
EBF1	MA0154.1	Zipper-Type	Helix-Loop-Helix	vertebrates	11564	0.648	422	235	10966	12883	1777	0.0144	38154	0.0109	38379	45775
ZNF354C	MA0130.1	Zinc-coordinating	BetaBetaAlpha-zinc finger	vertebrates	8958	0.615	567	90	17027	6822	8358	0.0408	202217	0.0345	37870	42875
CTCF	MA0139.1	Zinc-coordinating	BetaBetaAlpha-zinc finger	vertebrates	17205	0.645	159	498	3176	20673	225	0.00348	3910	0.00211	32850	29911
PPARG::RXRA	MA0065.2	Zinc-coordinating	Hormone-nuclear Receptor	vertebrates	11663	0.547	257	400	5918	17931	518	0.00632	10834	0.00463	27639	34322
Egr1	MA0162.1	Zinc-coordinating	BetaBetaAlpha-zinc finger	vertebrates	14456	0.739	254	403	6206	17643	574	0.00513	11851	0.00371	25944	26948
NFKB1	MA0105.1	Ig-fold	Rel	vertebrates	15627	0.758	174	483	3838	20011	326	0.00292	6194	0.00194	24595	24704
HIF1A::ARNT	MA0259.1	Zipper-Type	Helix-Loop-Helix	vertebrates	9740	0.657	422	235	10621	13228	1580	0.0103	36510	0.00831	23968	52901
Mycn	MA0104.2	Zipper-Type	Helix-Loop-Helix	vertebrates	11104	0.699	336	321	8084	15765	831	0.00676	18308	0.00521	23791	42777
NFYA	MA0060.1	Other Alpha-Helix	NFY CCAAT-binding	vertebrates	12925	0.523	261	396	5703	18146	426	0.00554	9246	0.00421	22783	41805
PLAG1	MA0163.1	Zinc-coordinating	BetaBetaAlpha-zinc finger	vertebrates	19352	0.798	101	556	1903	21946	138	0.00157	2367	0.000943	22656	21498
ELK1	MA0028.1	Winged Helix-Turn-Helix	Ets	vertebrates	8812	0.568	470	187	13284	10565	2165	0.0176	53332	0.0152	21959	36658
Myc	MA0147.1	Zipper-Type	Helix-Loop-Helix	vertebrates	11157	0.686	339	318	8057	15792	786	0.00639	17873	0.00509	20304	45476
Myf	MA0055.1	Zipper-Type	Helix-Loop-Helix	vertebrates	15914	0.609	354	303	9863	13986	1110	0.0108	26833	0.00916	19361	22831
GABPA	MA0062.2	Winged Helix-Turn-Helix	Ets	vertebrates	13335	0.647	354	303	9105	14744	869	0.00777	20382	0.00638	19352	34963
Zfp423	MA0116.1	Zinc-coordinating	BetaBetaAlpha-zinc finger	vertebrates	17925	0.679	223	434	5542	18307	434	0.00529	9900	0.00423	18213	21274
NF-kappaB	MA0061.1	Ig-fold	Rel	vertebrates	13345	0.621	318	339	8151	15698	784	0.00637	18353	0.00522	17686	29985
REL	MA0101.1	Ig-fold	Rel	vertebrates	10515	0.559	365	292	10229	13620	1173	0.00954	28531	0.00812	17487	23196
Stat3	MA0144.1	Ig-fold	Stat	vertebrates	13601	0.505	364	293	9620	14229	963	0.00783	23067	0.00656	17345	32089
ESR2	MA0258.1	Zinc-coordinating	Hormone-nuclear Receptor	vertebrates	13618	0.546	97	560	2155	21694	128	0.00187	2589	0.00133	16646	13139
NHLH1	MA0048.1	Zipper-Type	Helix-Loop-Helix	vertebrates	14132	0.674	240	417	5638	18211	416	0.00406	9643	0.00329	14796	29192
RREB1	MA0073.1	Zinc-coordinating	BetaBetaAlpha-zinc finger	vertebrates	22278	0.623	66	591	1485	22364	88	0.00143	1801	0.00103	14043	8865
Myb	MA0100.1	Helix-Turn-Helix	Myb	vertebrates	9883	0.591	455	202	13132	10717	2217	0.0144	57157	0.013	13737	29560
ZEB1	MA0103.1	Zinc-coordinating	BetaBetaAlpha-zinc finger	vertebrates	8305	0.557	556	101	16916	6933	6240	0.0304	166617	0.0285	13228	35576
Arnt::Ahr	MA0006.1	Zipper-Type	Helix-Loop-Helix	vertebrates	9532	0.715	458	199	13215	10634	2500	0.0122	64351	0.011	12815	30073
ESR1	MA0112.2	Zinc-coordinating	Hormone-nuclear Receptor	vertebrates	13563	0.594	21	636	333	23516	21	0.000341	343	0.000195	11573	7361
USF1	MA0093.1	Zipper-Type	Helix-Loop-Helix	vertebrates	11290	0.643	357	300	9067	14782	864	0.00492	21370	0.00426	11220	37574
Hand1::Tcfe2a	MA0092.1	Zipper-Type	Helix-Loop-Helix	vertebrates	10144	0.507	436	221	12906	10943	2025	0.0165	53569	0.0152	10998	22307
Spz1	MA0111.1	Other	Other	vertebrates	11907	0.538	249	408	6469	17380	495	0.00443	12217	0.00382	10802	19997
RELA	MA0107.1	Ig-fold	Rel	vertebrates	14757	0.567	261	396	6987	16862	540	0.00439	13339	0.0038	10694	18287
MYC::MAX	MA0059.1	Zipper-Type	Helix-Loop-Helix	vertebrates	14237	0.602	133	524	3340	20509	194	0.00173	4403	0.00138	10640	11501
HNF4A	MA0114.1	Zinc-coordinating	Hormone-nuclear Receptor	vertebrates	9617	0.522	245	412	6228	17621	441	0.00466	10964	0.00406	10530	21680
ELK4	MA0076.1	Winged Helix-Turn-Helix	Ets	vertebrates	14123	0.583	229	428	5857	17992	379	0.00277	9062	0.00232	10400	19362
MAX	MA0058.1	Zipper-Type	Helix-Loop-Helix	vertebrates	12685	0.571	304	353	7786	16063	619	0.00503	15500	0.00441	10379	28143
TEAD1	MA0090.1	Helix-Turn-Helix	Homeo	vertebrates	15678	0.507	216	441	5085	18764	339	0.00331	8242	0.00281	10293	25390
RUNX1	MA0002.2	Ig-fold	Runt	vertebrates	10401	0.502	454	203	13270	10579	2139	0.0191	57338	0.018	9824	26876
Arnt	MA0004.1	Zipper-Type	Helix-Loop-Helix	vertebrates	10992	0.642	278	379	6851	16998	547	0.00267	13481	0.0023	8459	29371
SPI1	MA0080.2	Winged Helix-Turn-Helix	Ets	vertebrates	9640	0.435	502	155	15342	8507	3449	0.0196	93608	0.0186	8008	24234
NR2F1	MA0017.1	Zinc-coordinating	Hormone-nuclear Receptor	vertebrates	15924	0.478	146	511	3660	20189	199	0.00226	4972	0.00198	7066	12739
Esrrb	MA0141.1	Zinc-coordinating	Hormone-nuclear Receptor	vertebrates	12806	0.524	346	311	9870	13979	951	0.00928	25668	0.00877	6071	18931
MIZF	MA0131.1	Zinc-coordinating	BetaBetaAlpha-zinc finger	vertebrates	13197	0.610	85	572	2001	21848	101	0.000821	2397	0.000682	5881	9594
RXRA::VDR	MA0074.1	Zinc-coordinating	Hormone-nuclear Receptor	vertebrates	20451	0.527	20	637	436	23413	22	0.000268	456	0.000195	5818	3799
TLX1::NFIC	MA0119.1	Helix-Turn-Helix::Other	Homeo::Nuclear Factor I-CCAAT-binding	vertebrates	19665	0.598	45	612	1053	22796	50	0.000569	1147	0.000457	5792	5713
REST	MA0138.2	Zinc-coordinating	BetaBetaAlpha-zinc finger	vertebrates	23134	0.596	11	646	230	23619	12	0.000205	240	0.000143	5650	2795
E2F1	MA0024.1	Winged Helix-Turn-Helix	E2F	vertebrates	13838	0.625	307	350	7887	15962	647	0.00421	17102	0.00389	5581	28146
NFE2L2	MA0150.1	Zipper-Type	Leucine Zipper	vertebrates	14394	0.486	202	455	5486	18363	336	0.003	8772	0.00275	5466	12379
CREB1	MA0018.2	Zipper-Type	Leucine Zipper	vertebrates	10139	0.523	339	318	8942	14907	723	0.0047	19226	0.00438	5444	28817
FEV	MA0156.1	Winged Helix-Turn-Helix	Ets	vertebrates	12121	0.442	496	161	14961	8888	2895	0.0188	79979	0.0182	5115	26272
Pax5	MA0014.1	Helix-Turn-Helix	Homeo	vertebrates	12432	0.575	49	608	1193	22656	53	0.000862	1324	0.000754	4351	5376
znf143	MA0088.1	Zinc-coordinating	BetaBetaAlpha-zinc finger	vertebrates	17541	0.530	49	608	1267	22582	57	0.000927	1432	0.000815	4322	4345
RXR::RAR_DR5	MA0159.1	Zinc-coordinating	Hormone-nuclear Receptor	vertebrates	16004	0.535	49	608	1277	22572	58	0.000802	1461	0.000707	3933	4218
NR4A2	MA0160.1	Zinc-coordinating	Hormone-nuclear Receptor	vertebrates	10165	0.491	460	197	13499	10350	2110	0.0137	58548	0.0133	3782	26913
PPARG	MA0066.1	Zinc-coordinating	Hormone-nuclear Receptor	vertebrates	20365	0.523	3	654	60	23789	3	4.88e-05	62	3.53e-05	2442	1433
SPIB	MA0081.1	Winged Helix-Turn-Helix	Ets	vertebrates	9060	0.466	558	99	17041	6808	6078	0.0346	171599	0.0342	2437	34928
Pax4	MA0068.1	Helix-Turn-Helix	Homeo	vertebrates	11004	0.441	4	653	112	23737	4	9.75e-05	113	9.65e-05	0.075	0.974
IRF2	MA0051.1	Winged Helix-Turn-Helix	IRF	vertebrates	21134	0.412	30	627	833	23016	32	0.000468	911	0.000467	0.058	2411
Ddit3::Cebpa	MA0019.1	Zipper-Type	Leucine Zipper	vertebrates	11652	0.483	197	460	5418	18431	333	0.00325	9509	0.00325	0.008	11234
ELF5	MA0136.1	Winged Helix-Turn-Helix	Ets	vertebrates	8693	0.429	531	126	16061	7788	4006	0.0293	114853	0.0294	-0.726	31636
STAT1	MA0137.2	Ig-fold	Stat	vertebrates	13119	0.452	212	445	6228	17621	369	0.0045	10746	0.00459	-1452	8082
Nkx3-2	MA0122.1	Helix-Turn-Helix	Homeo	vertebrates	8542	0.463	490	167	14967	8882	3104	0.0227	89478	0.0229	-1558	22747
EWSR1-FLI1	MA0149.1	Winged Helix-Turn-Helix	Ets	vertebrates	32871	0.554	6	651	200	23649	6	8.78e-05	202	0.000103	-1755	0.741
Ar	MA0007.1	Zinc-coordinating	Hormone-nuclear Receptor	vertebrates	15703	0.498	17	640	523	23326	17	0.000304	543	0.00034	-2188	1262
YY1	MA0095.1	Zinc-coordinating	BetaBetaAlpha-zinc finger	vertebrates	8101	0.510	561	96	16682	7167	5573	0.0272	161091	0.0275	-2215	44278
TP53	MA0106.1	Zinc-coordinating	Loop-Sheet-Helix	vertebrates	26239	0.603	0	657	8	23841	0	0	8	4.55e-06	-2578	0.000
HLF	MA0043.1	Zipper-Type	Leucine Zipper	vertebrates	11147	0.394	188	469	5385	18464	328	0.0032	9769	0.00334	-2638	8397
SRF	MA0083.1	Other Alpha-Helix	MADS	vertebrates	17965	0.466	26	631	889	22960	29	0.000283	1000	0.000342	-3544	0.895
AP1	MA0099.2	Zipper-Type	Leucine Zipper	vertebrates	9193	0.405	529	128	15897	7952	3783	0.0215	110862	0.0221	-4226	32971
T	MA0009.1	Beta-Hairpin-Ribbon	T	vertebrates	17863	0.452	56	601	1770	22079	60	0.000537	2070	0.000648	-4878	1821
TAL1::TCF3	MA0091.1	Zipper-Type	Helix-Loop-Helix	vertebrates	14070	0.453	241	416	7308	16541	471	0.00459	14395	0.00492	-5108	7353
NR1H2::RXRA	MA0115.1	Zinc-coordinating	Hormone-nuclear Receptor	vertebrates	27878	0.445	1	656	98	23751	1	1.38e-05	99	4.79e-05	-5527	0.070
NR3C1	MA0113.1	Zinc-coordinating	Hormone-nuclear Receptor	vertebrates	14749	0.432	79	578	2464	21385	95	0.00139	3100	0.00159	-5527	2383
Tal1::Gata1	MA0140.1	Zipper-Type	Helix-Loop-Helix	vertebrates	11297	0.451	205	452	6035	17814	357	0.00522	10944	0.00561	-5691	7679
Evi1	MA0029.1	Zinc-coordinating	BetaBetaAlpha-zinc finger	vertebrates	17909	0.280	59	598	1896	21953	70	0.000797	2417	0.000963	-5964	1682
Nr2e3	MA0164.1	Zinc-coordinating	Hormone-nuclear Receptor	vertebrates	12028	0.373	205	452	6187	17662	374	0.00213	12002	0.00239	-5979	6399
RORA_1	MA0071.1	Zinc-coordinating	Hormone-nuclear Receptor	vertebrates	13190	0.424	280	377	8405	15444	589	0.00479	18459	0.00525	-7148	9585
Sox17	MA0078.1	Other Alpha-Helix	High Mobility Group	vertebrates	10502	0.384	472	185	13498	10351	2131	0.0156	64465	0.0165	-8024	34339
HNF1A	MA0046.1	Helix-Turn-Helix	Homeo	vertebrates	15548	0.259	97	560	2982	20867	123	0.0014	4286	0.00171	-8282	2990
RORA_2	MA0072.1	Zinc-coordinating	Hormone-nuclear Receptor	vertebrates	17425	0.369	105	552	3497	20352	142	0.00162	4979	0.00198	-9178	1676
FOXF2	MA0030.1	Winged Helix-Turn-Helix	Forkhead	vertebrates	14824	0.334	123	534	3998	19851	185	0.00211	6326	0.00252	-9192	2273
Pax6	MA0069.1	Helix-Turn-Helix	Homeo	vertebrates	13798	0.432	28	629	1188	22661	30	0.000341	1347	0.000537	-9371	0.195
MEF2A	MA0052.1	Other Alpha-Helix	MADS	vertebrates	15709	0.179	228	429	6821	17028	465	0.00378	15310	0.00436	-9727	7676
NFATC2	MA0152.1	Ig-fold	Rel	vertebrates	9859	0.346	503	154	14737	9112	3097	0.0176	95532	0.019	-11441	34350
PBX1	MA0070.1	Helix-Turn-Helix	Homeo	vertebrates	14641	0.310	123	534	4013	19836	177	0.00173	6515	0.00223	-11742	2198
Sox2	MA0143.1	Other Alpha-Helix	High Mobility Group	vertebrates	12951	0.361	82	575	2739	21110	95	0.00116	3763	0.00161	-12420	1464
SOX9	MA0077.1	Other Alpha-Helix	High Mobility Group	vertebrates	9079	0.358	384	273	11110	12739	1244	0.0091	40549	0.0104	-14063	20548
IRF1	MA0050.1	Winged Helix-Turn-Helix	IRF	vertebrates	16008	0.383	186	471	5937	17912	307	0.00299	11281	0.00385	-15368	3621
HNF1B	MA0153.1	Helix-Turn-Helix	Homeo	vertebrates	16821	0.222	117	540	4014	19835	169	0.00165	6779	0.00232	-15393	1311
Gfi	MA0038.1	Zinc-coordinating	BetaBetaAlpha-zinc finger	vertebrates	9470	0.391	452	205	13325	10524	2021	0.0164	64277	0.0183	-15436	24955
Pou5f1	MA0142.1	Helix-Turn-Helix	Homeo	vertebrates	14808	0.308	80	577	3315	20534	119	0.00145	5092	0.00217	-17222	0.096
Gata1	MA0035.2	Zinc-coordinating	GATA	vertebrates	10878	0.373	450	207	13946	9903	2339	0.0209	74289	0.0233	-17237	16009
NFIL3	MA0025.1	Zipper-Type	Leucine Zipper	vertebrates	14139	0.265	200	457	6579	17270	411	0.00368	15520	0.00486	-18885	2826
CEBPA	MA0102.2	Zipper-Type	Leucine Zipper	vertebrates	8712	0.358	412	245	12472	11377	1621	0.0119	54439	0.0139	-19722	16490
TBP	MA0108.2	Beta-sheet	TATA-binding	vertebrates	10086	0.377	324	333	10105	13744	965	0.0118	33022	0.0141	-21928	8348
Lhx3	MA0135.1	Helix-Turn-Helix	Homeo	vertebrates	16354	0.131	155	502	5681	18168	305	0.00322	12543	0.00464	-23140	0.563
Foxq1	MA0040.1	Winged Helix-Turn-Helix	Forkhead	vertebrates	14070	0.202	235	422	7808	16041	562	0.00503	21661	0.00678	-23735	2869
Nobox	MA0125.1	Helix-Turn-Helix	Homeo	vertebrates	9573	0.260	411	246	13190	10659	2193	0.0143	75714	0.0172	-25372	9027
FOXD1	MA0031.1	Winged Helix-Turn-Helix	Forkhead	vertebrates	11926	0.275	405	252	12739	11110	1743	0.0113	61689	0.014	-25549	11030
Foxa2	MA0047.2	Winged Helix-Turn-Helix	Forkhead	vertebrates	13268	0.315	377	280	11358	12491	1207	0.0118	42650	0.0146	-25849	14555
FOXO3	MA0157.1	Winged Helix-Turn-Helix	Forkhead	vertebrates	11734	0.298	439	218	13232	10617	1932	0.0126	68018	0.0155	-26252	19543
FOXA1	MA0148.1	Winged Helix-Turn-Helix	Forkhead	vertebrates	12533	0.332	424	233	13001	10848	1764	0.0158	61854	0.0194	-28903	15575
Sox5	MA0087.1	Other Alpha-Helix	High Mobility Group	vertebrates	10831	0.199	403	254	12745	11104	1921	0.0109	70597	0.0141	-29516	10304
FOXI1	MA0042.1	Winged Helix-Turn-Helix	Forkhead	vertebrates	13183	0.263	383	274	11378	12471	1329	0.013	48475	0.0166	-31219	16788
NKX3-1	MA0124.1	Helix-Turn-Helix	Homeo	vertebrates	11127	0.179	392	265	12310	11539	1739	0.0099	67364	0.0134	-33980	10565
Prrx2	MA0075.1	Helix-Turn-Helix	Homeo	vertebrates	9063	0.027	449	208	14651	9198	3238	0.0132	120971	0.0172	-34568	8717
Pdx1	MA0132.1	Helix-Turn-Helix	Homeo	vertebrates	9040	0.194	485	172	15076	8773	3795	0.0185	138227	0.0236	-37220	18708
Foxd3	MA0041.1	Winged Helix-Turn-Helix	Forkhead	vertebrates	12945	0.223	341	316	11063	12786	1256	0.0123	48606	0.0166	-37747	5824
SRY	MA0084.1	Other Alpha-Helix	High Mobility Group	vertebrates	9193	0.238	456	201	14319	9530	2717	0.0199	99928	0.0256	-40160	14418
HOXA5	MA0158.1	Helix-Turn-Helix	Homeo	vertebrates	8759	0.315	543	114	17106	6743	5876	0.0382	201737	0.0459	-40899	23221
Nkx2-5	MA0063.1	Helix-Turn-Helix	Homeo	vertebrates	8270	0.218	524	133	16488	7361	5347	0.0304	193378	0.0385	-46675	20743
ARID3A	MA0151.1	Helix-Turn-Helix	Arid	vertebrates	9896	0.062	483	174	15635	8214	4254	0.0207	163070	0.0278	-47848	11586

## Sheet: BT379 sh18 down analyzed genes
A4GALT ABCA3 ABR ACADS ACAN ACAT2 ACIN1 ACOT7 ACTN1 ADA ADAMTS4 ADCK2 ADM ADM2 ADSSL1 AES AFAP1L1 AGAP2 AGPAT3 AHNAK AHNAK2 AIF1L AK4 AKAP12 ALDH1L2 ALDOC ALG10B ALG2 ALKBH5 AMD1 AMMECR1L ANGPTL4 ANLN ANXA2 APOBEC3B ARAP3 ARHGAP11A ARHGAP22 ARHGAP29 ARHGEF3 ARL6IP1 ARL6IP6 ARPC4 ARPC5 ARRDC3 ARSI ASF1B ASPM ATP1B1 ATP7B AURKA AURKB AXL AZGP1 B3GALNT1 B3GNT7 B4GALNT1 B4GALT1 B9D1 BACE1 BACE2 BCL3 …
Omitted: AC004803.1 AC004812.2 AC005041.1 AC005229.4 AC005481.1 AC006333.2 AC009133.1 AC009518.1 AC009779.3 AC010173.1 AC012306.2 AC012615.1 AC013391.3 AC016738.1 AC020916.1 AC021242.3 AC022107.1 AC026401.3 AC026471.1 AC026471.4 AC027031.2 AC048341.1 AC048341.2 AC062028.2 AC068473.5 AC090114.2 AC090692.1 AC093503.3 AC093673.1 AC093673.2 AC097534.2 AC099850.3 AC114947.2 AC139887.2 AC144652.1 AC243…

## Sheet: BT273sh53 down
TF	JASPAR ID	Class	Family	Tax Group	IC	GC Content	Target gene hits	Target gene non-hits	Background gene hits	Background gene non-hits	Target TFBS hits	Target TFBS nucleotide rate	Background TFBS hits	Background TFBS nucleotide rate	Z-score	Fisher score
SP1	MA0079.2	Zinc-coordinating	BetaBetaAlpha-zinc finger	vertebrates	11129	0.820	68	17	12059	11790	756	0.0411	77659	0.0221	55422	17706
Klf4	MA0039.2	Zinc-coordinating	BetaBetaAlpha-zinc finger	vertebrates	12618	0.771	70	15	13259	10590	772	0.042	86281	0.0246	48257	15501
MZF1_1-4	MA0056.1	Zinc-coordinating	BetaBetaAlpha-zinc finger	vertebrates	8586	0.725	74	11	16346	7503	1595	0.052	195450	0.0334	44539	9593
MZF1_5-13	MA0057.1	Zinc-coordinating	BetaBetaAlpha-zinc finger	vertebrates	9400	0.588	65	20	13049	10800	660	0.0359	75659	0.0215	42394	10485
Zfx	MA0146.1	Zinc-coordinating	BetaBetaAlpha-zinc finger	vertebrates	13077	0.749	60	25	9583	14266	275	0.0209	32264	0.0129	30739	18042
ZNF354C	MA0130.1	Zinc-coordinating	BetaBetaAlpha-zinc finger	vertebrates	8958	0.615	76	9	17027	6822	1442	0.047	202217	0.0345	29376	9776
INSM1	MA0155.1	Zinc-coordinating	BetaBetaAlpha-zinc finger	vertebrates	14862	0.667	57	28	7394	16455	164	0.0107	17221	0.00588	27010	25326
HIF1A::ARNT	MA0259.1	Zipper-Type	Helix-Loop-Helix	vertebrates	9740	0.657	63	22	10621	13228	316	0.0137	36510	0.00831	25645	17272
EBF1	MA0154.1	Zipper-Type	Helix-Loop-Helix	vertebrates	11564	0.648	62	23	10966	12883	305	0.0166	38154	0.0109	23675	14634
RREB1	MA0073.1	Zinc-coordinating	BetaBetaAlpha-zinc finger	vertebrates	22278	0.623	16	69	1485	22364	24	0.00261	1801	0.00103	21199	9602
Egr1	MA0162.1	Zinc-coordinating	BetaBetaAlpha-zinc finger	vertebrates	14456	0.739	42	43	6206	17643	109	0.00652	11851	0.00371	19794	12573
NFYA	MA0060.1	Other Alpha-Helix	NFY CCAAT-binding	vertebrates	12925	0.523	37	48	5703	18146	82	0.00713	9246	0.00421	19342	9771
Myc	MA0147.1	Zipper-Type	Helix-Loop-Helix	vertebrates	11157	0.686	50	35	8057	15792	144	0.00783	17873	0.00509	16517	13073
Mycn	MA0104.2	Zipper-Type	Helix-Loop-Helix	vertebrates	11104	0.699	50	35	8084	15765	145	0.00788	18308	0.00521	15907	12963
ELK1	MA0028.1	Winged Helix-Turn-Helix	Ets	vertebrates	8812	0.568	61	24	13284	10565	361	0.0196	53332	0.0152	15596	6351
Arnt	MA0004.1	Zipper-Type	Helix-Loop-Helix	vertebrates	10992	0.642	47	38	6851	16998	122	0.00398	13481	0.0023	14990	15069
ZEB1	MA0103.1	Zinc-coordinating	BetaBetaAlpha-zinc finger	vertebrates	8305	0.557	73	12	16916	6933	1048	0.0342	166617	0.0285	14788	6902
Arnt::Ahr	MA0006.1	Zipper-Type	Helix-Loop-Helix	vertebrates	9532	0.715	63	22	13215	10634	445	0.0145	64351	0.011	14502	8126
HNF4A	MA0114.1	Zinc-coordinating	Hormone-nuclear Receptor	vertebrates	9617	0.522	41	44	6228	17621	87	0.00615	10964	0.00406	14102	11462
CTCF	MA0139.1	Zinc-coordinating	BetaBetaAlpha-zinc finger	vertebrates	17205	0.645	25	60	3176	20673	35	0.00362	3910	0.00211	13991	9382
USF1	MA0093.1	Zipper-Type	Helix-Loop-Helix	vertebrates	11290	0.643	52	33	9067	14782	165	0.00628	21370	0.00426	13303	11222
Tcfcp2l1	MA0145.1	Other	CP2	vertebrates	11650	0.609	61	24	10296	13553	208	0.0158	31354	0.0125	12884	16168
NFKB1	MA0105.1	Ig-fold	Rel	vertebrates	15627	0.758	30	55	3838	20011	53	0.00317	6194	0.00194	11970	11224
Zfp423	MA0116.1	Zinc-coordinating	BetaBetaAlpha-zinc finger	vertebrates	17925	0.679	43	42	5542	18307	74	0.00604	9900	0.00423	11939	16999
Spz1	MA0111.1	Other	Other	vertebrates	11907	0.538	39	46	6469	17380	92	0.0055	12217	0.00382	11636	8692
PLAG1	MA0163.1	Zinc-coordinating	BetaBetaAlpha-zinc finger	vertebrates	19352	0.798	16	69	1903	21946	23	0.00175	2367	0.000943	11245	6842
REST	MA0138.2	Zinc-coordinating	BetaBetaAlpha-zinc finger	vertebrates	23134	0.596	3	82	230	23619	4	0.000457	240	0.000143	11121	2990
TLX1::NFIC	MA0119.1	Helix-Turn-Helix::Other	Homeo::Nuclear Factor I-CCAAT-binding	vertebrates	19665	0.598	11	74	1053	22796	13	0.00099	1147	0.000457	10631	6618
NHLH1	MA0048.1	Zipper-Type	Helix-Loop-Helix	vertebrates	14132	0.674	39	46	5638	18211	71	0.00463	9643	0.00329	10002	11999
Pax4	MA0068.1	Helix-Turn-Helix	Homeo	vertebrates	11004	0.441	2	83	112	23737	2	0.000326	113	9.65e-05	9913	2778
E2F1	MA0024.1	Winged Helix-Turn-Helix	E2F	vertebrates	13838	0.625	47	38	7887	15962	122	0.00531	17102	0.00389	9709	10754
Hand1::Tcfe2a	MA0092.1	Zipper-Type	Helix-Loop-Helix	vertebrates	10144	0.507	62	23	12906	10943	329	0.0179	53569	0.0152	9237	8138
PPARG::RXRA	MA0065.2	Zinc-coordinating	Hormone-nuclear Receptor	vertebrates	11663	0.547	37	48	5918	17931	74	0.00604	10834	0.00463	8895	8947
MYC::MAX	MA0059.1	Zipper-Type	Helix-Loop-Helix	vertebrates	14237	0.602	21	64	3340	20509	35	0.00209	4403	0.00138	8231	5098
MAX	MA0058.1	Zipper-Type	Helix-Loop-Helix	vertebrates	12685	0.571	41	44	7786	16063	104	0.00565	15500	0.00441	8027	6183
NF-kappaB	MA0061.1	Ig-fold	Rel	vertebrates	13345	0.621	45	40	8151	15698	120	0.00652	18353	0.00522	7724	8119
GABPA	MA0062.2	Winged Helix-Turn-Helix	Ets	vertebrates	13335	0.647	44	41	9105	14744	130	0.00777	20382	0.00638	7493	4888
NR3C1	MA0113.1	Zinc-coordinating	Hormone-nuclear Receptor	vertebrates	14749	0.432	18	67	2464	21385	23	0.00225	3100	0.00159	7109	6013
NFE2L2	MA0150.1	Zipper-Type	Leucine Zipper	vertebrates	14394	0.486	37	48	5486	18363	60	0.00359	8772	0.00275	6880	10661
CREB1	MA0018.2	Zipper-Type	Leucine Zipper	vertebrates	10139	0.523	46	39	8942	14907	125	0.00544	19226	0.00438	6865	6598
SPI1	MA0080.2	Winged Helix-Turn-Helix	Ets	vertebrates	9640	0.435	62	23	15342	8507	543	0.0207	93608	0.0186	6386	2823
RELA	MA0107.1	Ig-fold	Rel	vertebrates	14757	0.567	36	49	6987	16862	86	0.00468	13339	0.0038	6114	4946
Ar	MA0007.1	Zinc-coordinating	Hormone-nuclear Receptor	vertebrates	15703	0.498	4	81	523	23326	5	0.000598	543	0.00034	5940	2137
ELK4	MA0076.1	Winged Helix-Turn-Helix	Ets	vertebrates	14123	0.583	32	53	5857	17992	61	0.00298	9062	0.00232	5891	5279
REL	MA0101.1	Ig-fold	Rel	vertebrates	10515	0.559	51	34	10229	13620	171	0.0093	28531	0.00812	5612	6785
TEAD1	MA0090.1	Helix-Turn-Helix	Homeo	vertebrates	15678	0.507	33	52	5085	18764	53	0.00346	8242	0.00281	5183	8573
SPIB	MA0081.1	Winged Helix-Turn-Helix	Ets	vertebrates	9060	0.466	72	13	17041	6808	953	0.0363	171599	0.0342	4911	5704
Stat3	MA0144.1	Ig-fold	Stat	vertebrates	13601	0.505	48	37	9620	14229	137	0.00745	23067	0.00656	4678	6235
Myf	MA0055.1	Zipper-Type	Helix-Loop-Helix	vertebrates	15914	0.609	54	31	9863	13986	155	0.0101	26833	0.00916	4257	10349
ESR1	MA0112.2	Zinc-coordinating	Hormone-nuclear Receptor	vertebrates	13563	0.594	3	82	333	23516	3	0.000326	343	0.000195	3937	2141
MIZF	MA0131.1	Zinc-coordinating	BetaBetaAlpha-zinc finger	vertebrates	13197	0.610	15	70	2001	21848	17	0.000924	2397	0.000682	3932	5372
Esrrb	MA0141.1	Zinc-coordinating	Hormone-nuclear Receptor	vertebrates	12806	0.524	56	29	9870	13979	147	0.00959	25668	0.00877	3781	12270
Nkx3-2	MA0122.1	Helix-Turn-Helix	Homeo	vertebrates	8542	0.463	67	18	14967	8882	495	0.0242	89478	0.0229	3725	6788
AP1	MA0099.2	Zipper-Type	Leucine Zipper	vertebrates	9193	0.405	69	16	15897	7952	613	0.0233	110862	0.0221	3622	6073
ELF5	MA0136.1	Winged Helix-Turn-Helix	Ets	vertebrates	8693	0.429	66	19	16061	7788	630	0.0308	114853	0.0294	3568	3667
Pax5	MA0014.1	Helix-Turn-Helix	Homeo	vertebrates	12432	0.575	9	76	1193	22656	9	0.000979	1324	0.000754	3474	3625
RUNX1	MA0002.2	Ig-fold	Runt	vertebrates	10401	0.502	62	23	13270	10579	318	0.019	57338	0.018	3441	7152
Myb	MA0100.1	Helix-Turn-Helix	Myb	vertebrates	9883	0.591	57	28	13132	10717	318	0.0138	57157	0.013	3085	4102
ESR2	MA0258.1	Zinc-coordinating	Hormone-nuclear Receptor	vertebrates	13618	0.546	13	72	2155	21694	16	0.00157	2589	0.00133	2791	3171
NR4A2	MA0160.1	Zinc-coordinating	Hormone-nuclear Receptor	vertebrates	10165	0.491	59	26	13499	10350	321	0.014	58548	0.0133	2352	4535
FEV	MA0156.1	Winged Helix-Turn-Helix	Ets	vertebrates	12121	0.442	63	22	14961	8888	435	0.0189	79979	0.0182	2271	4013
NR2F1	MA0017.1	Zinc-coordinating	Hormone-nuclear Receptor	vertebrates	15924	0.478	21	64	3660	20189	29	0.00221	4972	0.00198	2157	4097
TAL1::TCF3	MA0091.1	Zipper-Type	Helix-Loop-Helix	vertebrates	14070	0.453	41	44	7308	16541	80	0.00522	14395	0.00492	1843	7561
RXRA::VDR	MA0074.1	Zinc-coordinating	Hormone-nuclear Receptor	vertebrates	20451	0.527	3	82	436	23413	3	0.000245	456	0.000195	1453	1585
YY1	MA0095.1	Zinc-coordinating	BetaBetaAlpha-zinc finger	vertebrates	8101	0.510	76	9	16682	7167	860	0.0281	161091	0.0275	1426	10909
T	MA0009.1	Beta-Hairpin-Ribbon	T	vertebrates	17863	0.452	11	74	1770	22079	12	0.000718	2070	0.000648	1128	2993
SRF	MA0083.1	Other Alpha-Helix	MADS	vertebrates	17965	0.466	5	80	889	22960	6	0.000391	1000	0.000342	1096	1552
STAT1	MA0137.2	Ig-fold	Stat	vertebrates	13119	0.452	32	53	6228	17621	58	0.00473	10746	0.00459	0.888	4340
RXR::RAR_DR5	MA0159.1	Zinc-coordinating	Hormone-nuclear Receptor	vertebrates	16004	0.535	4	81	1277	22572	8	0.000739	1461	0.000707	0.481	0.395
Nr2e3	MA0164.1	Zinc-coordinating	Hormone-nuclear Receptor	vertebrates	12028	0.373	35	50	6187	17662	63	0.0024	12002	0.00239	0.034	6436
EWSR1-FLI1	MA0149.1	Winged Helix-Turn-Helix	Ets	vertebrates	32871	0.554	1	84	200	23649	1	9.79e-05	202	0.000103	-0.351	0.669
FOXF2	MA0030.1	Winged Helix-Turn-Helix	Forkhead	vertebrates	14824	0.334	20	65	3998	19851	32	0.00244	6326	0.00252	-0.749	2680
TP53	MA0106.1	Zinc-coordinating	Loop-Sheet-Helix	vertebrates	26239	0.603	0	85	8	23841	0	0	8	4.55e-06	-1462	0.000
IRF2	MA0051.1	Winged Helix-Turn-Helix	IRF	vertebrates	21134	0.412	4	81	833	23016	4	0.000391	911	0.000467	-1548	1060
HNF1A	MA0046.1	Helix-Turn-Helix	Homeo	vertebrates	15548	0.259	11	74	2982	20867	20	0.00152	4286	0.00171	-1954	0.692
znf143	MA0088.1	Zinc-coordinating	BetaBetaAlpha-zinc finger	vertebrates	17541	0.530	5	80	1267	22582	6	0.000652	1432	0.000815	-2485	0.746
PPARG	MA0066.1	Zinc-coordinating	Hormone-nuclear Receptor	vertebrates	20365	0.523	0	85	60	23789	0	0	62	3.53e-05	-2744	0.000
Pax6	MA0069.1	Helix-Turn-Helix	Homeo	vertebrates	13798	0.432	4	81	1188	22661	5	0.000381	1347	0.000537	-2941	0.483
NR1H2::RXRA	MA0115.1	Zinc-coordinating	Hormone-nuclear Receptor	vertebrates	27878	0.445	0	85	98	23751	0	0	99	4.79e-05	-3137	0.000
Sox17	MA0078.1	Other Alpha-Helix	High Mobility Group	vertebrates	10502	0.384	63	22	13498	10351	318	0.0156	64465	0.0165	-3212	7354
NFATC2	MA0152.1	Ig-fold	Rel	vertebrates	9859	0.346	66	19	14737	9112	468	0.0178	95532	0.019	-3840	6566
MEF2A	MA0052.1	Other Alpha-Helix	MADS	vertebrates	15709	0.179	36	49	6821	17028	68	0.0037	15310	0.00436	-4316	5363
PBX1	MA0070.1	Helix-Turn-Helix	Homeo	vertebrates	14641	0.310	21	64	4013	19836	26	0.0017	6515	0.00223	-4837	3185
Evi1	MA0029.1	Zinc-coordinating	BetaBetaAlpha-zinc finger	vertebrates	17909	0.280	7	78	1896	21953	8	0.000609	2417	0.000963	-4934	0.656
RORA_1	MA0071.1	Zinc-coordinating	Hormone-nuclear Receptor	vertebrates	13190	0.424	41	44	8405	15444	80	0.00435	18459	0.00525	-5379	4667
SOX9	MA0077.1	Other Alpha-Helix	High Mobility Group	vertebrates	9079	0.358	47	38	11110	12739	185	0.00905	40549	0.0104	-5654	2699
RORA_2	MA0072.1	Zinc-coordinating	Hormone-nuclear Receptor	vertebrates	17425	0.369	11	74	3497	20352	18	0.00137	4979	0.00198	-5942	0.331
Sox2	MA0143.1	Other Alpha-Helix	High Mobility Group	vertebrates	12951	0.361	11	74	2739	21110	12	0.000979	3763	0.00161	-6752	0.953
HLF	MA0043.1	Zipper-Type	Leucine Zipper	vertebrates	11147	0.394	16	69	5385	18464	37	0.00241	9769	0.00334	-6880	0.186
IRF1	MA0050.1	Winged Helix-Turn-Helix	IRF	vertebrates	16008	0.383	24	61	5937	17912	43	0.00281	11281	0.00385	-7269	1292
Ddit3::Cebpa	MA0019.1	Zipper-Type	Leucine Zipper	vertebrates	11652	0.483	21	64	5418	18431	35	0.00228	9509	0.00325	-7287	0.990
Pou5f1	MA0142.1	Helix-Turn-Helix	Homeo	vertebrates	14808	0.308	11	74	3315	20534	16	0.0013	5092	0.00217	-8027	0.434
Gfi	MA0038.1	Zinc-coordinating	BetaBetaAlpha-zinc finger	vertebrates	9470	0.391	59	26	13325	10524	285	0.0155	64277	0.0183	-8963	4896
FOXO3	MA0157.1	Winged Helix-Turn-Helix	Forkhead	vertebrates	11734	0.298	56	29	13232	10617	296	0.0129	68018	0.0155	-9081	3393
FOXA1	MA0148.1	Winged Helix-Turn-Helix	Forkhead	vertebrates	12533	0.332	56	29	13001	10848	274	0.0164	61854	0.0194	-9274	3803
HNF1B	MA0153.1	Helix-Turn-Helix	Homeo	vertebrates	16821	0.222	10	75	4014	19835	19	0.00124	6779	0.00232	-9622	0.079
Tal1::Gata1	MA0140.1	Zipper-Type	Helix-Loop-Helix	vertebrates	11297	0.451	27	58	6035	17814	40	0.00391	10944	0.00561	-9733	2218
Foxa2	MA0047.2	Winged Helix-Turn-Helix	Forkhead	vertebrates	13268	0.315	52	33	11358	12491	181	0.0118	42650	0.0146	-9879	4781
CEBPA	MA0102.2	Zipper-Type	Leucine Zipper	vertebrates	8712	0.358	54	31	12472	11377	225	0.011	54439	0.0139	-10742	3716
Lhx3	MA0135.1	Helix-Turn-Helix	Homeo	vertebrates	16354	0.131	20	65	5681	18168	41	0.0029	12543	0.00464	-11015	0.567
TBP	MA0108.2	Beta-sheet	TATA-binding	vertebrates	10086	0.377	40	45	10105	13744	134	0.0109	33022	0.0141	-11538	1505
Gata1	MA0035.2	Zinc-coordinating	GATA	vertebrates	10878	0.373	58	27	13946	9903	312	0.0187	74289	0.0233	-13090	3171
FOXD1	MA0031.1	Winged Helix-Turn-Helix	Forkhead	vertebrates	11926	0.275	50	35	12739	11110	240	0.0104	61689	0.014	-13154	1675
NFIL3	MA0025.1	Zipper-Type	Leucine Zipper	vertebrates	14139	0.265	17	68	6579	17270	42	0.00251	15520	0.00486	-14491	0.043
Foxq1	MA0040.1	Winged Helix-Turn-Helix	Forkhead	vertebrates	14070	0.202	29	56	7808	16041	65	0.00389	21661	0.00678	-15137	0.836
Nobox	MA0125.1	Helix-Turn-Helix	Homeo	vertebrates	9573	0.260	52	33	13190	10659	288	0.0125	75714	0.0172	-15535	1806
FOXI1	MA0042.1	Winged Helix-Turn-Helix	Forkhead	vertebrates	13183	0.263	52	33	11378	12471	174	0.0114	48475	0.0166	-17497	4738
Sox5	MA0087.1	Other Alpha-Helix	High Mobility Group	vertebrates	10831	0.199	50	35	12745	11104	238	0.00906	70597	0.0141	-18244	1669
NKX3-1	MA0124.1	Helix-Turn-Helix	Homeo	vertebrates	11127	0.179	48	37	12310	11539	218	0.0083	67364	0.0134	-19107	1531
Prrx2	MA0075.1	Helix-Turn-Helix	Homeo	vertebrates	9063	0.027	59	26	14651	9198	407	0.0111	120971	0.0172	-20287	2530
SRY	MA0084.1	Other Alpha-Helix	High Mobility Group	vertebrates	9193	0.238	59	26	14319	9530	363	0.0178	99928	0.0256	-21280	3040
Foxd3	MA0041.1	Winged Helix-Turn-Helix	Forkhead	vertebrates	12945	0.223	47	38	11063	12786	157	0.0102	48606	0.0166	-21347	2771
Pdx1	MA0132.1	Helix-Turn-Helix	Homeo	vertebrates	9040	0.194	62	23	15076	8773	490	0.016	138227	0.0236	-21532	3259
HOXA5	MA0158.1	Helix-Turn-Helix	Homeo	vertebrates	8759	0.315	75	10	17106	6743	811	0.0353	201737	0.0459	-21839	8380
Nkx2-5	MA0063.1	Helix-Turn-Helix	Homeo	vertebrates	8270	0.218	63	22	16488	7361	693	0.0264	193378	0.0385	-27082	1652
ARID3A	MA0151.1	Helix-Turn-Helix	Arid	vertebrates	9896	0.062	62	23	15635	8214	528	0.0172	163070	0.0278	-27694	2382

## Sheet: BT273sh53 analyzed genes
ACSBG1 ADM AGPAT5 ALDOC ANGPTL4 ARHGAP26 ARID3A ATCAY ATG9B AZGP1 BNIP3 C11orf96 C2CD4B CA9 CACNG8 CCNG1 CDHR5 CTPS2 DBP DDIT4 DRD4 EDC3 ENO2 ESPN FOS GPR137B GPRC5A HK2 HMGB2 HSF4 ICAM5 IFITM1 IFITM2 IFITM3 IGF2 IGFBP5 JPH4 LCNL1 LEMD1 MAFF MAP3K9 MGAT5 MXD1 NDRG1 NFATC4 NOL3 NRN1 NYNRIN OSBP OTUD1 PER1 PFKFB4 PIM1 PJA2 PLA2G6 PLD2 PPFIA4 PROCA1 PRPH RARG RORA RPLP1 SEC31B SH3D21 SLC16A3 SLC2A3 …
Omitted: ABHD17C AC020916.1 AC125257.1 AL133367.1 AL591845.1 AL928654.2 CREBRF DICER1-AS1 FKBP9P1 KDM7A MIEF1 MIR210HG MMP24OS NAT16 NELFCD NYAP1 PPP1R32 PRSS53 SPDYE5

## Sheet: BT273sh18 down
TF	JASPAR ID	Class	Family	Tax Group	IC	GC Content	Target gene hits	Target gene non-hits	Background gene hits	Background gene non-hits	Target TFBS hits	Target TFBS nucleotide rate	Background TFBS hits	Background TFBS nucleotide rate	Z-score	Fisher score
SP1	MA0079.2	Zinc-coordinating	BetaBetaAlpha-zinc finger	vertebrates	11129	0.820	60	11	12059	11790	704	0.0423	77659	0.0221	55971	19845
Klf4	MA0039.2	Zinc-coordinating	BetaBetaAlpha-zinc finger	vertebrates	12618	0.771	61	10	13259	10590	729	0.0438	86281	0.0246	50655	16812
MZF1_1-4	MA0056.1	Zinc-coordinating	BetaBetaAlpha-zinc finger	vertebrates	8586	0.725	68	3	16346	7503	1425	0.0513	195450	0.0334	40796	18070
Zfx	MA0146.1	Zinc-coordinating	BetaBetaAlpha-zinc finger	vertebrates	13077	0.749	55	16	9583	14266	283	0.0238	32264	0.0129	39594	22394
MZF1_5-13	MA0057.1	Zinc-coordinating	BetaBetaAlpha-zinc finger	vertebrates	9400	0.588	62	9	13049	10800	570	0.0342	75659	0.0215	35670	19253
INSM1	MA0155.1	Zinc-coordinating	BetaBetaAlpha-zinc finger	vertebrates	14862	0.667	47	24	7394	16455	164	0.0118	17221	0.00588	31657	20520
ZNF354C	MA0130.1	Zinc-coordinating	BetaBetaAlpha-zinc finger	vertebrates	8958	0.615	64	7	17027	6822	1340	0.0483	202217	0.0345	30705	9003
HIF1A::ARNT	MA0259.1	Zipper-Type	Helix-Loop-Helix	vertebrates	9740	0.657	56	15	10621	13228	300	0.0144	36510	0.00831	27391	19407
EBF1	MA0154.1	Zipper-Type	Helix-Loop-Helix	vertebrates	11564	0.648	54	17	10966	12883	293	0.0176	38154	0.0109	26501	15211
Mycn	MA0104.2	Zipper-Type	Helix-Loop-Helix	vertebrates	11104	0.699	50	21	8084	15765	154	0.00925	18308	0.00521	22859	21644
Egr1	MA0162.1	Zinc-coordinating	BetaBetaAlpha-zinc finger	vertebrates	14456	0.739	35	36	6206	17643	103	0.0068	11851	0.00371	20737	10671
Tcfcp2l1	MA0145.1	Other	CP2	vertebrates	11650	0.609	54	17	10296	13553	212	0.0178	31354	0.0125	19561	17781
Myc	MA0147.1	Zipper-Type	Helix-Loop-Helix	vertebrates	11157	0.686	49	22	8057	15792	140	0.00841	17873	0.00509	19022	20270
ELK1	MA0028.1	Winged Helix-Turn-Helix	Ets	vertebrates	8812	0.568	59	12	13284	10565	337	0.0202	53332	0.0152	16863	13803
ZEB1	MA0103.1	Zinc-coordinating	BetaBetaAlpha-zinc finger	vertebrates	8305	0.557	62	9	16916	6933	977	0.0352	166617	0.0285	16544	6968
Zfp423	MA0116.1	Zinc-coordinating	BetaBetaAlpha-zinc finger	vertebrates	17925	0.679	32	39	5542	18307	75	0.00675	9900	0.00423	15885	10044
MIZF	MA0131.1	Zinc-coordinating	BetaBetaAlpha-zinc finger	vertebrates	13197	0.610	20	51	2001	21848	28	0.00168	2397	0.000682	15566	13770
Myf	MA0055.1	Zipper-Type	Helix-Loop-Helix	vertebrates	15914	0.609	47	24	9863	13986	177	0.0128	26833	0.00916	15355	10746
Arnt	MA0004.1	Zipper-Type	Helix-Loop-Helix	vertebrates	10992	0.642	45	26	6851	16998	110	0.00396	13481	0.0023	14115	20301
GABPA	MA0062.2	Winged Helix-Turn-Helix	Ets	vertebrates	13335	0.647	48	23	9105	14744	137	0.00905	20382	0.00638	13654	14487
REST	MA0138.2	Zinc-coordinating	BetaBetaAlpha-zinc finger	vertebrates	23134	0.596	3	68	230	23619	4	0.000504	240	0.000143	12196	3438
PPARG::RXRA	MA0065.2	Zinc-coordinating	Hormone-nuclear Receptor	vertebrates	11663	0.547	36	35	5918	17931	72	0.00648	10834	0.00463	11164	12907
MYC::MAX	MA0059.1	Zipper-Type	Helix-Loop-Helix	vertebrates	14237	0.602	24	47	3340	20509	36	0.00238	4403	0.00138	10957	10763
NFKB1	MA0105.1	Ig-fold	Rel	vertebrates	15627	0.758	21	50	3838	20011	47	0.0031	6194	0.00194	10779	5733
Arnt::Ahr	MA0006.1	Zipper-Type	Helix-Loop-Helix	vertebrates	9532	0.715	59	12	13215	10634	377	0.0136	64351	0.011	10136	14035
HNF4A	MA0114.1	Zinc-coordinating	Hormone-nuclear Receptor	vertebrates	9617	0.522	33	38	6228	17621	72	0.00562	10964	0.00406	10017	8623
MAX	MA0058.1	Zipper-Type	Helix-Loop-Helix	vertebrates	12685	0.571	42	29	7786	16063	100	0.006	15500	0.00441	9789	12385
E2F1	MA0024.1	Winged Helix-Turn-Helix	E2F	vertebrates	13838	0.625	40	31	7887	15962	112	0.00538	17102	0.00389	9716	9942
CTCF	MA0139.1	Zinc-coordinating	BetaBetaAlpha-zinc finger	vertebrates	17205	0.645	15	56	3176	20673	28	0.00319	3910	0.00211	9567	3088
SPI1	MA0080.2	Winged Helix-Turn-Helix	Ets	vertebrates	9640	0.435	61	10	15342	8507	517	0.0217	93608	0.0186	9280	10011
Esrrb	MA0141.1	Zinc-coordinating	Hormone-nuclear Receptor	vertebrates	12806	0.524	44	27	9870	13979	151	0.0109	25668	0.00877	9237	7870
Myb	MA0100.1	Helix-Turn-Helix	Myb	vertebrates	9883	0.591	54	17	13132	10717	317	0.0152	57157	0.013	7955	8471
RXR::RAR_DR5	MA0159.1	Zinc-coordinating	Hormone-nuclear Receptor	vertebrates	16004	0.535	8	63	1277	22572	12	0.00122	1461	0.000707	7907	3320
NF-kappaB	MA0061.1	Ig-fold	Rel	vertebrates	13345	0.621	43	28	8151	15698	109	0.00654	18353	0.00522	7462	12173
ELK4	MA0076.1	Winged Helix-Turn-Helix	Ets	vertebrates	14123	0.583	28	43	5857	17992	59	0.00319	9062	0.00232	7326	5520
FEV	MA0156.1	Winged Helix-Turn-Helix	Ets	vertebrates	12121	0.442	63	8	14961	8888	428	0.0206	79979	0.0182	7156	13926
RREB1	MA0073.1	Zinc-coordinating	BetaBetaAlpha-zinc finger	vertebrates	22278	0.623	9	62	1485	22364	13	0.00156	1801	0.00103	6796	3438
USF1	MA0093.1	Zipper-Type	Helix-Loop-Helix	vertebrates	11290	0.643	49	22	9067	14782	127	0.00534	21370	0.00426	6751	15895
RUNX1	MA0002.2	Ig-fold	Runt	vertebrates	10401	0.502	58	13	13270	10579	305	0.0201	57338	0.018	6730	12534
REL	MA0101.1	Ig-fold	Rel	vertebrates	10515	0.559	47	24	10229	13620	159	0.00955	28531	0.00812	6472	9640
Stat3	MA0144.1	Ig-fold	Stat	vertebrates	13601	0.505	45	26	9620	14229	129	0.00775	23067	0.00656	5948	9481
SPIB	MA0081.1	Winged Helix-Turn-Helix	Ets	vertebrates	9060	0.466	65	6	17041	6808	871	0.0366	171599	0.0342	5427	10324
NHLH1	MA0048.1	Zipper-Type	Helix-Loop-Helix	vertebrates	14132	0.674	30	41	5638	18211	56	0.00403	9643	0.00329	5259	7789
RELA	MA0107.1	Ig-fold	Rel	vertebrates	14757	0.567	40	31	6987	16862	76	0.00456	13339	0.0038	5068	13161
Nkx3-2	MA0122.1	Helix-Turn-Helix	Homeo	vertebrates	8542	0.463	58	13	14967	8882	457	0.0247	89478	0.0229	4832	7715
NFE2L2	MA0150.1	Zipper-Type	Leucine Zipper	vertebrates	14394	0.486	36	35	5486	18363	51	0.00337	8772	0.00275	4827	14834
Hand1::Tcfe2a	MA0092.1	Zipper-Type	Helix-Loop-Helix	vertebrates	10144	0.507	59	12	12906	10943	277	0.0166	53569	0.0152	4603	15099
Spz1	MA0111.1	Other	Other	vertebrates	11907	0.538	36	35	6469	17380	68	0.00449	12217	0.00382	4385	10747
CREB1	MA0018.2	Zipper-Type	Leucine Zipper	vertebrates	10139	0.523	44	27	8942	14907	105	0.00504	19226	0.00438	4098	10565
NR2F1	MA0017.1	Zinc-coordinating	Hormone-nuclear Receptor	vertebrates	15924	0.478	22	49	3660	20189	27	0.00227	4972	0.00198	2620	7243
NFYA	MA0060.1	Other Alpha-Helix	NFY CCAAT-binding	vertebrates	12925	0.523	29	42	5703	18146	48	0.00461	9246	0.00421	2507	6727
RXRA::VDR	MA0074.1	Zinc-coordinating	Hormone-nuclear Receptor	vertebrates	20451	0.527	3	68	436	23413	3	0.00027	456	0.000195	2121	1953
NR4A2	MA0160.1	Zinc-coordinating	Hormone-nuclear Receptor	vertebrates	10165	0.491	53	18	13499	10350	289	0.0139	58548	0.0133	1949	6664
ELF5	MA0136.1	Winged Helix-Turn-Helix	Ets	vertebrates	8693	0.429	64	7	16061	7788	558	0.0302	114853	0.0294	1762	11862
STAT1	MA0137.2	Ig-fold	Stat	vertebrates	13119	0.452	29	42	6228	17621	54	0.00486	10746	0.00459	1646	5322
TEAD1	MA0090.1	Helix-Turn-Helix	Homeo	vertebrates	15678	0.507	27	44	5085	18764	42	0.00303	8242	0.00281	1603	6903
Nr2e3	MA0164.1	Zinc-coordinating	Hormone-nuclear Receptor	vertebrates	12028	0.373	31	40	6187	17662	61	0.00256	12002	0.00239	1417	6985
NR3C1	MA0113.1	Zinc-coordinating	Hormone-nuclear Receptor	vertebrates	14749	0.432	12	59	2464	21385	16	0.00173	3100	0.00159	1415	2818
IRF2	MA0051.1	Winged Helix-Turn-Helix	IRF	vertebrates	21134	0.412	5	66	833	23016	5	0.00054	911	0.000467	1335	2271
Pax5	MA0014.1	Helix-Turn-Helix	Homeo	vertebrates	12432	0.575	6	65	1193	22656	7	0.000841	1324	0.000754	1248	1932
ESR1	MA0112.2	Zinc-coordinating	Hormone-nuclear Receptor	vertebrates	13563	0.594	2	69	333	23516	2	0.00024	343	0.000195	1224	1339
Ar	MA0007.1	Zinc-coordinating	Hormone-nuclear Receptor	vertebrates	15703	0.498	3	68	523	23326	3	0.000396	543	0.00034	1179	1584
TLX1::NFIC	MA0119.1	Helix-Turn-Helix::Other	Homeo::Nuclear Factor I-CCAAT-binding	vertebrates	19665	0.598	5	66	1053	22796	6	0.000504	1147	0.000457	0.846	1584
PLAG1	MA0163.1	Zinc-coordinating	BetaBetaAlpha-zinc finger	vertebrates	19352	0.798	9	62	1903	21946	12	0.00101	2367	0.000943	0.831	2191
SRF	MA0083.1	Other Alpha-Helix	MADS	vertebrates	17965	0.466	5	66	889	22960	5	0.00036	1000	0.000342	0.347	2070
znf143	MA0088.1	Zinc-coordinating	BetaBetaAlpha-zinc finger	vertebrates	17541	0.530	6	65	1267	22582	7	0.000841	1432	0.000815	0.321	1737
Sox2	MA0143.1	Other Alpha-Helix	High Mobility Group	vertebrates	12951	0.361	15	56	2739	21110	18	0.00162	3763	0.00161	0.118	4268
EWSR1-FLI1	MA0149.1	Winged Helix-Turn-Helix	Ets	vertebrates	32871	0.554	1	70	200	23649	1	0.000108	202	0.000103	0.064	0.796
RORA_2	MA0072.1	Zinc-coordinating	Hormone-nuclear Receptor	vertebrates	17425	0.369	13	58	3497	20352	23	0.00193	4979	0.00198	-0.492	1444
NFATC2	MA0152.1	Ig-fold	Rel	vertebrates	9859	0.346	60	11	14737	9112	447	0.0188	95532	0.019	-0.744	10542
YY1	MA0095.1	Zinc-coordinating	BetaBetaAlpha-zinc finger	vertebrates	8101	0.510	64	7	16682	7167	753	0.0271	161091	0.0275	-0.962	9987
TP53	MA0106.1	Zinc-coordinating	Loop-Sheet-Helix	vertebrates	26239	0.603	0	71	8	23841	0	0	8	4.55e-06	-1445	0.000
ESR2	MA0258.1	Zinc-coordinating	Hormone-nuclear Receptor	vertebrates	13618	0.546	10	61	2155	21694	11	0.00119	2589	0.00133	-1576	2246
AP1	MA0099.2	Zipper-Type	Leucine Zipper	vertebrates	9193	0.405	66	5	15897	7952	512	0.0215	110862	0.0221	-1586	15691
RORA_1	MA0071.1	Zinc-coordinating	Hormone-nuclear Receptor	vertebrates	13190	0.424	36	35	8405	15444	81	0.00486	18459	0.00525	-2221	5220
PPARG	MA0066.1	Zinc-coordinating	Hormone-nuclear Receptor	vertebrates	20365	0.523	0	71	60	23789	0	0	62	3.53e-05	-2631	0.000
NR1H2::RXRA	MA0115.1	Zinc-coordinating	Hormone-nuclear Receptor	vertebrates	27878	0.445	0	71	98	23751	0	0	99	4.79e-05	-3002	0.000
T	MA0009.1	Beta-Hairpin-Ribbon	T	vertebrates	17863	0.452	6	65	1770	22079	7	0.000462	2070	0.000648	-3027	0.836
Pax6	MA0069.1	Helix-Turn-Helix	Homeo	vertebrates	13798	0.432	4	67	1188	22661	4	0.000336	1347	0.000537	-3586	0.745
TAL1::TCF3	MA0091.1	Zipper-Type	Helix-Loop-Helix	vertebrates	14070	0.453	33	38	7308	16541	59	0.00425	14395	0.00492	-3901	5603
Pax4	MA0068.1	Helix-Turn-Helix	Homeo	vertebrates	11004	0.441	0	71	112	23737	0	0	113	9.65e-05	-4134	0.000
HNF1A	MA0046.1	Helix-Turn-Helix	Homeo	vertebrates	15548	0.259	11	60	2982	20867	14	0.00118	4286	0.00171	-5278	1306
MEF2A	MA0052.1	Other Alpha-Helix	MADS	vertebrates	15709	0.179	26	45	6821	17028	58	0.00348	15310	0.00436	-5440	2421
IRF1	MA0050.1	Winged Helix-Turn-Helix	IRF	vertebrates	16008	0.383	26	45	5937	17912	42	0.00303	11281	0.00385	-5466	3971
Sox17	MA0078.1	Other Alpha-Helix	High Mobility Group	vertebrates	10502	0.384	54	17	13498	10351	268	0.0145	64465	0.0165	-6514	7545
Ddit3::Cebpa	MA0019.1	Zipper-Type	Leucine Zipper	vertebrates	11652	0.483	23	48	5418	18431	32	0.00231	9509	0.00325	-6779	3226
HLF	MA0043.1	Zipper-Type	Leucine Zipper	vertebrates	11147	0.394	19	52	5385	18464	33	0.00238	9769	0.00334	-6807	1435
PBX1	MA0070.1	Helix-Turn-Helix	Homeo	vertebrates	14641	0.310	14	57	4013	19836	20	0.00144	6515	0.00223	-6818	1196
Tal1::Gata1	MA0140.1	Zipper-Type	Helix-Loop-Helix	vertebrates	11297	0.451	23	48	6035	17814	40	0.00432	10944	0.00561	-7033	2205
Evi1	MA0029.1	Zinc-coordinating	BetaBetaAlpha-zinc finger	vertebrates	17909	0.280	5	66	1896	21953	5	0.00042	2417	0.000963	-7181	0.393
Pou5f1	MA0142.1	Helix-Turn-Helix	Homeo	vertebrates	14808	0.308	10	61	3315	20534	15	0.00135	5092	0.00217	-7237	0.627
SOX9	MA0077.1	Other Alpha-Helix	High Mobility Group	vertebrates	9079	0.358	41	30	11110	12739	153	0.00827	40549	0.0104	-8542	3243
Gfi	MA0038.1	Zinc-coordinating	BetaBetaAlpha-zinc finger	vertebrates	9470	0.391	54	17	13325	10524	257	0.0154	64277	0.0183	-8730	7976
FOXF2	MA0030.1	Winged Helix-Turn-Helix	Forkhead	vertebrates	14824	0.334	15	56	3998	19851	16	0.00134	6326	0.00252	-9594	1601
FOXA1	MA0148.1	Winged Helix-Turn-Helix	Forkhead	vertebrates	12533	0.332	53	18	13001	10848	241	0.0159	61854	0.0194	-10220	7859
Gata1	MA0035.2	Zinc-coordinating	GATA	vertebrates	10878	0.373	51	20	13946	9903	294	0.0194	74289	0.0233	-10408	4267
Foxa2	MA0047.2	Winged Helix-Turn-Helix	Forkhead	vertebrates	13268	0.315	48	23	11358	12491	157	0.0113	42650	0.0146	-11097	7516
HNF1B	MA0153.1	Helix-Turn-Helix	Homeo	vertebrates	16821	0.222	9	62	4014	19835	14	0.00101	6779	0.00232	-11120	0.145
NFIL3	MA0025.1	Zipper-Type	Leucine Zipper	vertebrates	14139	0.265	22	49	6579	17270	44	0.00291	15520	0.00486	-11479	1200
Lhx3	MA0135.1	Helix-Turn-Helix	Homeo	vertebrates	16354	0.131	22	49	5681	18168	35	0.00273	12543	0.00464	-11481	2270
FOXO3	MA0157.1	Winged Helix-Turn-Helix	Forkhead	vertebrates	11734	0.298	52	19	13232	10617	250	0.012	68018	0.0155	-11508	6440
CEBPA	MA0102.2	Zipper-Type	Leucine Zipper	vertebrates	8712	0.358	49	22	12472	11377	196	0.0106	54439	0.0139	-11682	5756
TBP	MA0108.2	Beta-sheet	TATA-binding	vertebrates	10086	0.377	38	33	10105	13744	117	0.0105	33022	0.0141	-12336	3260
FOXD1	MA0031.1	Winged Helix-Turn-Helix	Forkhead	vertebrates	11926	0.275	46	25	12739	11110	214	0.0103	61689	0.014	-13074	3349
FOXI1	MA0042.1	Winged Helix-Turn-Helix	Forkhead	vertebrates	13183	0.263	43	28	11378	12471	169	0.0122	48475	0.0166	-14017	3899
Sox5	MA0087.1	Other Alpha-Helix	High Mobility Group	vertebrates	10831	0.199	49	22	12745	11104	233	0.00979	70597	0.0141	-14817	5194
Foxq1	MA0040.1	Winged Helix-Turn-Helix	Forkhead	vertebrates	14070	0.202	21	50	7808	16041	56	0.0037	21661	0.00678	-15346	0.283
Nobox	MA0125.1	Helix-Turn-Helix	Homeo	vertebrates	9573	0.260	47	24	13190	10659	247	0.0119	75714	0.0172	-16863	3188
NKX3-1	MA0124.1	Helix-Turn-Helix	Homeo	vertebrates	11127	0.179	46	25	12310	11539	205	0.00862	67364	0.0134	-17052	4054
Foxd3	MA0041.1	Winged Helix-Turn-Helix	Forkhead	vertebrates	12945	0.223	42	29	11063	12786	156	0.0112	48606	0.0166	-17133	3863
SRY	MA0084.1	Other Alpha-Helix	High Mobility Group	vertebrates	9193	0.238	50	21	14319	9530	342	0.0185	99928	0.0256	-18397	3071
HOXA5	MA0158.1	Helix-Turn-Helix	Homeo	vertebrates	8759	0.315	65	6	17106	6743	747	0.0359	201737	0.0459	-19604	10131
Prrx2	MA0075.1	Helix-Turn-Helix	Homeo	vertebrates	9063	0.027	53	18	14651	9198	353	0.0106	120971	0.0172	-20773	4301
Pdx1	MA0132.1	Helix-Turn-Helix	Homeo	vertebrates	9040	0.194	56	15	15076	8773	427	0.0154	138227	0.0236	-22111	5666
ARID3A	MA0151.1	Helix-Turn-Helix	Arid	vertebrates	9896	0.062	54	17	15635	8214	487	0.0175	163070	0.0278	-25563	3254
Nkx2-5	MA0063.1	Helix-Turn-Helix	Homeo	vertebrates	8270	0.218	56	15	16488	7361	614	0.0258	193378	0.0385	-26980	3069

## Sheet: BT273sh18 down analyzed genes
AGAP2 ALDOC ALKBH5 ATCAY BACE1 BCL3 BCL6 BHLHE40 CA9 CARM1 CEBPD CHI3L1 COL6A3 DNAH10OS EFNA3 ENO2 EPS8L2 ESPN FCGR2A FCGR2C FZD5 GPRC5A GPT2 HES7 HEY2 HK2 HSPA7 ICAM1 IER5L IFITM1 IGF2 IGFBP5 IRF9 ISG20 JUNB L1CAM LCNL1 LOX LOXL2 MAFF MCHR1 MEOX2 MXD1 MYBPC2 NDRG1 NEAT1 NFATC4 NPAS2 NPTX1 NPTX2 PDK1 PFKFB4 PITPNC1 SAT1 SDC1 SEMA6B SGK1 SH2D5 SH3D21 SLC6A6 SPNS2 STAC2 TNFRSF25 TSHZ2 TTC39B TXNDC1…
Omitted: AL591845.1 AP002387.2 CRYBG1 DICER1-AS1 FOXD2-AS1 HILPDA KDM7A LMNTD2 NA NAT16 PRSS53 TMEM225B

## Sheet: BT379 sh18 up
TF	JASPAR ID	Class	Family	Tax Group	IC	GC Content	Target gene hits	Target gene non-hits	Background gene hits	Background gene non-hits	Target TFBS hits	Target TFBS nucleotide rate	Background TFBS hits	Background TFBS nucleotide rate	Z-score	Fisher score
HOXA5	MA0158.1	Helix-Turn-Helix	Homeo	vertebrates	8759	0.315	472	71	17106	6743	9744	0.0559	201737	0.0459	56055	37766
Nkx2-5	MA0063.1	Helix-Turn-Helix	Homeo	vertebrates	8270	0.218	452	91	16488	7361	9469	0.0475	193378	0.0385	55103	30276
ARID3A	MA0151.1	Helix-Turn-Helix	Arid	vertebrates	9896	0.062	447	96	15635	8214	8229	0.0354	163070	0.0278	54123	39579
Pdx1	MA0132.1	Helix-Turn-Helix	Homeo	vertebrates	9040	0.194	433	110	15076	8773	6981	0.03	138227	0.0236	49911	36821
SRY	MA0084.1	Other Alpha-Helix	High Mobility Group	vertebrates	9193	0.238	419	124	14319	9530	4968	0.032	99928	0.0256	48228	37624
FOXI1	MA0042.1	Winged Helix-Turn-Helix	Forkhead	vertebrates	13183	0.263	355	188	11378	12471	2518	0.0217	48475	0.0166	47207	36238
Foxa2	MA0047.2	Winged Helix-Turn-Helix	Forkhead	vertebrates	13268	0.315	376	167	11358	12491	2206	0.019	42650	0.0146	43436	53468
FOXA1	MA0148.1	Winged Helix-Turn-Helix	Forkhead	vertebrates	12533	0.332	400	143	13001	10848	3091	0.0244	61854	0.0194	42887	44070
Prrx2	MA0075.1	Helix-Turn-Helix	Homeo	vertebrates	9063	0.027	427	116	14651	9198	6102	0.0219	120971	0.0172	42239	38753
Nobox	MA0125.1	Helix-Turn-Helix	Homeo	vertebrates	9573	0.260	404	139	13190	10659	3750	0.0215	75714	0.0172	38672	44146
Foxd3	MA0041.1	Winged Helix-Turn-Helix	Forkhead	vertebrates	12945	0.223	340	203	11063	12786	2412	0.0207	48606	0.0166	38303	30782
Sox5	MA0087.1	Other Alpha-Helix	High Mobility Group	vertebrates	10831	0.199	393	150	12745	11104	3547	0.0178	70597	0.0141	37411	42705
FOXO3	MA0157.1	Winged Helix-Turn-Helix	Forkhead	vertebrates	11734	0.298	409	134	13232	10617	3374	0.0193	68018	0.0155	36904	47712
TBP	MA0108.2	Beta-sheet	TATA-binding	vertebrates	10086	0.377	330	213	10105	13744	1619	0.0174	33022	0.0141	33134	38960
CEBPA	MA0102.2	Zipper-Type	Leucine Zipper	vertebrates	8712	0.358	382	161	12472	11377	2668	0.0172	54439	0.0139	32884	38596
NKX3-1	MA0124.1	Helix-Turn-Helix	Homeo	vertebrates	11127	0.179	375	168	12310	11539	3277	0.0164	67364	0.0134	30993	35970
FOXD1	MA0031.1	Winged Helix-Turn-Helix	Forkhead	vertebrates	11926	0.275	400	143	12739	11110	2975	0.0171	61689	0.014	30224	48729
Gata1	MA0035.2	Zinc-coordinating	GATA	vertebrates	10878	0.373	418	125	13946	9903	3415	0.0269	74289	0.0233	28719	42982
MEF2A	MA0052.1	Other Alpha-Helix	MADS	vertebrates	15709	0.179	254	289	6821	17028	829	0.00594	15310	0.00436	28401	41832
Foxq1	MA0040.1	Winged Helix-Turn-Helix	Forkhead	vertebrates	14070	0.202	280	263	7808	16041	1106	0.00872	21661	0.00678	27886	42624
Sox17	MA0078.1	Other Alpha-Helix	High Mobility Group	vertebrates	10502	0.384	408	135	13498	10351	3021	0.0195	64465	0.0165	27559	42207
NFATC2	MA0152.1	Ig-fold	Rel	vertebrates	9859	0.346	433	110	14737	9112	4412	0.0221	95532	0.019	26812	42426
Gfi	MA0038.1	Zinc-coordinating	BetaBetaAlpha-zinc finger	vertebrates	9470	0.391	406	137	13325	10524	2970	0.0213	64277	0.0183	26369	43494
Lhx3	MA0135.1	Helix-Turn-Helix	Homeo	vertebrates	16354	0.131	211	332	5681	18168	651	0.00607	12543	0.00464	24752	32168
AP1	MA0099.2	Zipper-Type	Leucine Zipper	vertebrates	9193	0.405	463	80	15897	7952	5016	0.0252	110862	0.0221	24735	50324
SOX9	MA0077.1	Other Alpha-Helix	High Mobility Group	vertebrates	9079	0.358	370	173	11110	12739	1936	0.0125	40549	0.0104	24476	52957
NFIL3	MA0025.1	Zipper-Type	Leucine Zipper	vertebrates	14139	0.265	250	293	6579	17270	788	0.00621	15520	0.00486	22985	43607
Pou5f1	MA0142.1	Helix-Turn-Helix	Homeo	vertebrates	14808	0.308	154	389	3315	20534	286	0.00307	5092	0.00217	22836	39982
Nkx3-2	MA0122.1	Helix-Turn-Helix	Homeo	vertebrates	8542	0.463	440	103	14967	8882	3959	0.0255	89478	0.0229	20653	44719
FOXF2	MA0030.1	Winged Helix-Turn-Helix	Forkhead	vertebrates	14824	0.334	188	355	3998	19851	338	0.00339	6326	0.00252	20505	52079
ELF5	MA0136.1	Winged Helix-Turn-Helix	Ets	vertebrates	8693	0.429	460	83	16061	7788	5004	0.0323	114853	0.0294	19973	44296
IRF1	MA0050.1	Winged Helix-Turn-Helix	IRF	vertebrates	16008	0.383	244	299	5937	17912	563	0.00484	11281	0.00385	18853	52842
HLF	MA0043.1	Zipper-Type	Leucine Zipper	vertebrates	11147	0.394	219	324	5385	18464	492	0.00423	9769	0.00334	18325	44351
SPIB	MA0081.1	Winged Helix-Turn-Helix	Ets	vertebrates	9060	0.466	476	67	17041	6808	7364	0.0369	171599	0.0342	17920	42851
HNF1B	MA0153.1	Helix-Turn-Helix	Homeo	vertebrates	16821	0.222	164	379	4014	19835	347	0.00298	6779	0.00232	16435	31346
RORA_2	MA0072.1	Zinc-coordinating	Hormone-nuclear Receptor	vertebrates	17425	0.369	156	387	3497	20352	257	0.00258	4979	0.00198	15779	36975
Sox2	MA0143.1	Other Alpha-Helix	High Mobility Group	vertebrates	12951	0.361	130	413	2739	21110	197	0.00212	3763	0.00161	15072	34614
FEV	MA0156.1	Winged Helix-Turn-Helix	Ets	vertebrates	12121	0.442	446	97	14961	8888	3467	0.0199	79979	0.0182	14732	50544
Hand1::Tcfe2a	MA0092.1	Zipper-Type	Helix-Loop-Helix	vertebrates	10144	0.507	406	137	12906	10943	2322	0.0166	53569	0.0152	13448	51003
Ddit3::Cebpa	MA0019.1	Zipper-Type	Leucine Zipper	vertebrates	11652	0.483	221	322	5418	18431	447	0.00384	9509	0.00325	12381	45256
PBX1	MA0070.1	Helix-Turn-Helix	Homeo	vertebrates	14641	0.310	163	380	4013	19836	316	0.00272	6515	0.00223	12341	30624
TAL1::TCF3	MA0091.1	Zipper-Type	Helix-Loop-Helix	vertebrates	14070	0.453	281	262	7308	16541	652	0.00561	14395	0.00492	11665	53749
SPI1	MA0080.2	Winged Helix-Turn-Helix	Ets	vertebrates	9640	0.435	456	87	15342	8507	3983	0.02	93608	0.0186	11635	53530
STAT1	MA0137.2	Ig-fold	Stat	vertebrates	13119	0.452	245	298	6228	17621	487	0.00524	10746	0.00459	11317	47031
YY1	MA0095.1	Zinc-coordinating	BetaBetaAlpha-zinc finger	vertebrates	8101	0.510	471	72	16682	7167	6734	0.029	161091	0.0275	10458	44164
PPARG	MA0066.1	Zinc-coordinating	Hormone-nuclear Receptor	vertebrates	20365	0.523	5	538	60	23789	6	8.6e-05	62	3.53e-05	10012	4211
Tal1::Gata1	MA0140.1	Zipper-Type	Helix-Loop-Helix	vertebrates	11297	0.451	236	307	6035	17814	483	0.00623	10944	0.00561	9871	43875
Arnt::Ahr	MA0006.1	Zipper-Type	Helix-Loop-Helix	vertebrates	9532	0.715	421	122	13215	10634	2756	0.0119	64351	0.011	9766	59345
REST	MA0138.2	Zinc-coordinating	BetaBetaAlpha-zinc finger	vertebrates	23134	0.596	16	527	230	23619	16	0.000241	240	0.000143	9568	8884
RORA_1	MA0071.1	Zinc-coordinating	Hormone-nuclear Receptor	vertebrates	13190	0.424	302	241	8405	15444	813	0.00583	18459	0.00525	9359	48429
Stat3	MA0144.1	Ig-fold	Stat	vertebrates	13601	0.505	333	210	9620	14229	1004	0.0072	23067	0.00656	9217	50142
Pax6	MA0069.1	Helix-Turn-Helix	Homeo	vertebrates	13798	0.432	61	482	1188	22661	71	0.000712	1347	0.000537	8941	18680
Myb	MA0100.1	Helix-Turn-Helix	Myb	vertebrates	9883	0.591	421	122	13132	10717	2416	0.0139	57157	0.013	8733	61020
HNF1A	MA0046.1	Helix-Turn-Helix	Homeo	vertebrates	15548	0.259	126	417	2982	20867	200	0.00201	4286	0.00171	8543	25443
Nr2e3	MA0164.1	Zinc-coordinating	Hormone-nuclear Receptor	vertebrates	12028	0.373	231	312	6187	17662	544	0.00273	12002	0.00239	8167	36926
NR3C1	MA0113.1	Zinc-coordinating	Hormone-nuclear Receptor	vertebrates	14749	0.432	101	442	2464	21385	144	0.00186	3100	0.00159	7985	18604
Evi1	MA0029.1	Zinc-coordinating	BetaBetaAlpha-zinc finger	vertebrates	17909	0.280	79	464	1896	21953	113	0.00113	2417	0.000963	6489	15195
MAX	MA0058.1	Zipper-Type	Helix-Loop-Helix	vertebrates	12685	0.571	283	260	7786	16063	660	0.00473	15500	0.00441	5674	45399
NR4A2	MA0160.1	Zinc-coordinating	Hormone-nuclear Receptor	vertebrates	10165	0.491	419	124	13499	10350	2418	0.0139	58548	0.0133	5486	51893
RUNX1	MA0002.2	Ig-fold	Runt	vertebrates	10401	0.502	413	130	13270	10579	2344	0.0185	57338	0.018	4697	50610
USF1	MA0093.1	Zipper-Type	Helix-Loop-Helix	vertebrates	11290	0.643	318	225	9067	14782	900	0.00452	21370	0.00426	4668	48490
NFE2L2	MA0150.1	Zipper-Type	Leucine Zipper	vertebrates	14394	0.486	211	332	5486	18363	374	0.00295	8772	0.00275	4556	35929
TEAD1	MA0090.1	Helix-Turn-Helix	Homeo	vertebrates	15678	0.507	209	334	5085	18764	351	0.00302	8242	0.00281	4536	42944
Arnt	MA0004.1	Zipper-Type	Helix-Loop-Helix	vertebrates	10992	0.642	248	295	6851	16998	567	0.00244	13481	0.0023	3346	36768
Myf	MA0055.1	Zipper-Type	Helix-Loop-Helix	vertebrates	15914	0.609	358	185	9863	13986	1095	0.00942	26833	0.00916	3132	67851
Esrrb	MA0141.1	Zinc-coordinating	Hormone-nuclear Receptor	vertebrates	12806	0.524	344	199	9870	13979	1044	0.00898	25668	0.00877	2686	54617
E2F1	MA0024.1	Winged Helix-Turn-Helix	E2F	vertebrates	13838	0.625	297	246	7887	15962	702	0.00402	17102	0.00389	2478	54996
REL	MA0101.1	Ig-fold	Rel	vertebrates	10515	0.559	348	195	10229	13620	1156	0.00828	28531	0.00812	2164	50971
T	MA0009.1	Beta-Hairpin-Ribbon	T	vertebrates	17863	0.452	71	472	1770	22079	84	0.000662	2070	0.000648	0.641	12422
CTCF	MA0139.1	Zinc-coordinating	BetaBetaAlpha-zinc finger	vertebrates	17205	0.645	124	419	3176	20673	157	0.00214	3910	0.00211	0.596	20130
ESR1	MA0112.2	Zinc-coordinating	Hormone-nuclear Receptor	vertebrates	13563	0.594	13	530	333	23516	14	0.000201	343	0.000195	0.429	3051
RELA	MA0107.1	Ig-fold	Rel	vertebrates	14757	0.567	252	291	6987	16862	532	0.00381	13339	0.0038	0.308	37148
MYC::MAX	MA0059.1	Zipper-Type	Helix-Loop-Helix	vertebrates	14237	0.602	126	417	3340	20509	176	0.00139	4403	0.00138	0.277	18455
Pax5	MA0014.1	Helix-Turn-Helix	Homeo	vertebrates	12432	0.575	45	498	1193	22656	53	0.00076	1324	0.000754	0.245	7009
EWSR1-FLI1	MA0149.1	Winged Helix-Turn-Helix	Ets	vertebrates	32871	0.554	8	535	200	23649	8	0.000103	202	0.000103	-0.074	2360
NR2F1	MA0017.1	Zinc-coordinating	Hormone-nuclear Receptor	vertebrates	15924	0.478	136	407	3660	20189	197	0.00198	4972	0.00198	-0.128	19106
IRF2	MA0051.1	Winged Helix-Turn-Helix	IRF	vertebrates	21134	0.412	35	508	833	23016	36	0.000464	911	0.000467	-0.145	7462
MIZF	MA0131.1	Zinc-coordinating	BetaBetaAlpha-zinc finger	vertebrates	13197	0.610	75	468	2001	21848	94	0.000674	2397	0.000682	-0.402	10784
CREB1	MA0018.2	Zipper-Type	Leucine Zipper	vertebrates	10139	0.523	305	238	8942	14907	759	0.00435	19226	0.00438	-0.467	40637
Ar	MA0007.1	Zinc-coordinating	Hormone-nuclear Receptor	vertebrates	15703	0.498	20	523	523	23326	21	0.000331	543	0.00034	-0.592	3903
TLX1::NFIC	MA0119.1	Helix-Turn-Helix::Other	Homeo::Nuclear Factor I-CCAAT-binding	vertebrates	19665	0.598	40	503	1053	22796	44	0.000441	1147	0.000457	-0.879	6486
Mycn	MA0104.2	Zipper-Type	Helix-Loop-Helix	vertebrates	11104	0.699	293	250	8084	15765	718	0.00515	18308	0.00521	-1069	47502
RXR::RAR_DR5	MA0159.1	Zinc-coordinating	Hormone-nuclear Receptor	vertebrates	16004	0.535	50	493	1277	22572	54	0.000658	1461	0.000707	-2192	8484
HIF1A::ARNT	MA0259.1	Zipper-Type	Helix-Loop-Helix	vertebrates	9740	0.657	354	189	10621	13228	1414	0.00811	36510	0.00831	-2680	48560
TP53	MA0106.1	Zinc-coordinating	Loop-Sheet-Helix	vertebrates	26239	0.603	0	543	8	23841	0	0	8	4.55e-06	-2719	0.000
ESR2	MA0258.1	Zinc-coordinating	Hormone-nuclear Receptor	vertebrates	13618	0.546	81	462	2155	21694	96	0.00124	2589	0.00133	-2864	11692
Myc	MA0147.1	Zipper-Type	Helix-Loop-Helix	vertebrates	11157	0.686	277	266	8057	15792	684	0.0049	17873	0.00509	-3072	35886
ELK1	MA0028.1	Winged Helix-Turn-Helix	Ets	vertebrates	8812	0.568	416	127	13284	10565	2069	0.0148	53332	0.0152	-3389	53133
PLAG1	MA0163.1	Zinc-coordinating	BetaBetaAlpha-zinc finger	vertebrates	19352	0.798	67	476	1903	21946	85	0.000853	2367	0.000943	-3488	7988
Spz1	MA0111.1	Other	Other	vertebrates	11907	0.538	242	301	6469	17380	462	0.00364	12217	0.00382	-3500	39631
HNF4A	MA0114.1	Zinc-coordinating	Hormone-nuclear Receptor	vertebrates	9617	0.522	219	324	6228	17621	414	0.00386	10964	0.00406	-3711	27928
SRF	MA0083.1	Other Alpha-Helix	MADS	vertebrates	17965	0.466	32	511	889	22960	33	0.000284	1000	0.000342	-3713	4700
RXRA::VDR	MA0074.1	Zinc-coordinating	Hormone-nuclear Receptor	vertebrates	20451	0.527	13	530	436	23413	14	0.000151	456	0.000195	-3770	1589
znf143	MA0088.1	Zinc-coordinating	BetaBetaAlpha-zinc finger	vertebrates	17541	0.530	45	498	1267	22582	49	0.000702	1432	0.000815	-4682	5882
RREB1	MA0073.1	Zinc-coordinating	BetaBetaAlpha-zinc finger	vertebrates	22278	0.623	50	493	1485	22364	61	0.000874	1801	0.00103	-5579	5382
NF-kappaB	MA0061.1	Ig-fold	Rel	vertebrates	13345	0.621	272	271	8151	15698	679	0.00487	18353	0.00522	-5858	30942
EBF1	MA0154.1	Zipper-Type	Helix-Loop-Helix	vertebrates	11564	0.648	368	175	10966	12883	1442	0.0103	38154	0.0109	-5980	53995
ZNF354C	MA0130.1	Zinc-coordinating	BetaBetaAlpha-zinc finger	vertebrates	8958	0.615	479	64	17027	6822	7814	0.0336	202217	0.0345	-6021	46270
NR1H2::RXRA	MA0115.1	Zinc-coordinating	Hormone-nuclear Receptor	vertebrates	27878	0.445	1	542	98	23751	1	1.22e-05	99	4.79e-05	-6157	0.113
PPARG::RXRA	MA0065.2	Zinc-coordinating	Hormone-nuclear Receptor	vertebrates	11663	0.547	212	331	5918	17931	397	0.00427	10834	0.00463	-6226	28616
Pax4	MA0068.1	Helix-Turn-Helix	Homeo	vertebrates	11004	0.441	2	541	112	23737	2	4.3e-05	113	9.65e-05	-6475	0.322
NFYA	MA0060.1	Other Alpha-Helix	NFY CCAAT-binding	vertebrates	12925	0.523	197	346	5703	18146	336	0.00385	9246	0.00421	-6528	22774
NHLH1	MA0048.1	Zipper-Type	Helix-Loop-Helix	vertebrates	14132	0.674	214	329	5638	18211	344	0.00296	9643	0.00329	-6912	35132
ZEB1	MA0103.1	Zinc-coordinating	BetaBetaAlpha-zinc finger	vertebrates	8305	0.557	469	74	16916	6933	6390	0.0275	166617	0.0285	-6926	38131
Tcfcp2l1	MA0145.1	Other	CP2	vertebrates	11650	0.609	352	191	10296	13553	1172	0.0118	31354	0.0125	-7806	53105
Zfp423	MA0116.1	Zinc-coordinating	BetaBetaAlpha-zinc finger	vertebrates	17925	0.679	189	354	5542	18307	342	0.00368	9900	0.00423	-10018	20575
GABPA	MA0062.2	Winged Helix-Turn-Helix	Ets	vertebrates	13335	0.647	314	229	9105	14744	721	0.00568	20382	0.00638	-10344	44556
INSM1	MA0155.1	Zinc-coordinating	BetaBetaAlpha-zinc finger	vertebrates	14862	0.667	265	278	7394	16455	603	0.00519	17221	0.00588	-10750	39119
ELK4	MA0076.1	Winged Helix-Turn-Helix	Ets	vertebrates	14123	0.583	192	351	5857	17992	291	0.00188	9062	0.00232	-10912	17805
NFKB1	MA0105.1	Ig-fold	Rel	vertebrates	15627	0.758	123	420	3838	20011	186	0.00147	6194	0.00194	-12705	9838
MZF1_1-4	MA0056.1	Zinc-coordinating	BetaBetaAlpha-zinc finger	vertebrates	8586	0.725	475	68	16346	7503	7258	0.0312	195450	0.0334	-14244	54823
MZF1_5-13	MA0057.1	Zinc-coordinating	BetaBetaAlpha-zinc finger	vertebrates	9400	0.588	414	129	13049	10800	2759	0.0198	75659	0.0215	-14323	55747
Egr1	MA0162.1	Zinc-coordinating	BetaBetaAlpha-zinc finger	vertebrates	14456	0.739	195	348	6206	17643	342	0.0027	11851	0.00371	-19708	14927
SP1	MA0079.2	Zinc-coordinating	BetaBetaAlpha-zinc finger	vertebrates	11129	0.820	395	148	12059	11790	2509	0.018	77659	0.0221	-33111	57125
Klf4	MA0039.2	Zinc-coordinating	BetaBetaAlpha-zinc finger	vertebrates	12618	0.771	420	123	13259	10590	2782	0.0199	86281	0.0246	-35248	57474
Zfx	MA0146.1	Zinc-coordinating	BetaBetaAlpha-zinc finger	vertebrates	13077	0.749	316	227	9583	14266	939	0.00942	32264	0.0129	-36012	37592

## Sheet: BT379 sh18 up analyzed genes
A2M ABCA7 ABCC5 ACVR2B ADAM8 ADAMTS10 ADAMTS13 ADAMTS5 ADCYAP1R1 ADRA1D AGMO AGTR1 AHR AK1 AKAP7 AKR1C3 ALCAM ALDH1A2 AMOTL2 ANGPTL1 ANGPTL2 ANK1 ANKRD20A1 ANKRD24 ANKS1A ANTXR1 ANXA1 AOC2 AOC3 AP1G2 ARAP2 ARHGAP18 ARHGAP27 ARHGAP31 ARHGAP4 ARHGAP6 ARHGEF26 ARTN ASB4 ASTN1 ATP1B2 ATP6V0E1 ATP8B1 ATXN7L1 AVIL B3GNT4 BAK1 BAZ2B BBOX1 BCAN BCHE BCL2L11 BMP8B BMPR1B BMX BNC2 BTBD17 BTN2A1 C10orf25 C1…
Omitted: A3GALT2 AC002454.1 AC004453.2 AC004520.1 AC004890.2 AC006978.1 AC007878.1 AC008467.1 AC008915.2 AC009404.1 AC015813.6 AC018638.6 AC023509.3 AC024267.6 AC025165.5 AC036108.3 AC068580.4 AC087741.1 AC090204.1 AC090360.1 AC093535.2 AC093642.2 AC099792.1 AC103691.1 AC104825.1 AC107959.1 AC118344.2 AC120057.3 AC139795.2 AC245297.1 ADGRA1 ADGRA1-AS1 ADGRV1 AK9 AL035071.1 AL049871.1 AL096816.1 A…

## Sheet: BT273 sh53 up
TF	JASPAR ID	Class	Family	Tax Group	IC	GC Content	Target gene hits	Target gene non-hits	Background gene hits	Background gene non-hits	Target TFBS hits	Target TFBS nucleotide rate	Background TFBS hits	Background TFBS nucleotide rate	Z-score	Fisher score
SRY	MA0084.1	Other Alpha-Helix	High Mobility Group	vertebrates	9193	0.238	23	10	14319	9530	208	0.0335	99928	0.0256	11795	1770
NFATC2	MA0152.1	Ig-fold	Rel	vertebrates	9859	0.346	28	5	14737	9112	204	0.0255	95532	0.019	11249	5607
Sox17	MA0078.1	Other Alpha-Helix	High Mobility Group	vertebrates	10502	0.384	23	10	13498	10351	138	0.0222	64465	0.0165	10564	2426
Pax4	MA0068.1	Helix-Turn-Helix	Homeo	vertebrates	11004	0.441	1	32	112	23737	1	0.000537	113	9.65e-05	10380	1931
RXRA::VDR	MA0074.1	Zinc-coordinating	Hormone-nuclear Receptor	vertebrates	20451	0.527	3	30	436	23413	3	0.000805	456	0.000195	10191	3799
SRF	MA0083.1	Other Alpha-Helix	MADS	vertebrates	17965	0.466	5	28	889	22960	5	0.00107	1000	0.000342	9248	4931
SOX9	MA0077.1	Other Alpha-Helix	High Mobility Group	vertebrates	9079	0.358	21	12	11110	12739	88	0.0142	40549	0.0104	8794	3302
ESR1	MA0112.2	Zinc-coordinating	Hormone-nuclear Receptor	vertebrates	13563	0.594	2	31	333	23516	2	0.000715	343	0.000195	8653	2552
Hand1::Tcfe2a	MA0092.1	Zipper-Type	Helix-Loop-Helix	vertebrates	10144	0.507	22	11	12906	10943	109	0.0195	53569	0.0152	8184	2293
Stat3	MA0144.1	Ig-fold	Stat	vertebrates	13601	0.505	18	15	9620	14229	52	0.0093	23067	0.00656	7984	2660
ZNF354C	MA0130.1	Zinc-coordinating	BetaBetaAlpha-zinc finger	vertebrates	8958	0.615	26	7	17027	6822	378	0.0406	202217	0.0345	7803	1462
Nr2e3	MA0164.1	Zinc-coordinating	Hormone-nuclear Receptor	vertebrates	12028	0.373	16	17	6187	17662	32	0.00401	12002	0.00239	7778	5405
TBP	MA0108.2	Beta-sheet	TATA-binding	vertebrates	10086	0.377	20	13	10105	13744	67	0.018	33022	0.0141	7761	3622
Foxa2	MA0047.2	Winged Helix-Turn-Helix	Forkhead	vertebrates	13268	0.315	21	12	11358	12491	86	0.0185	42650	0.0146	7665	3045
FOXA1	MA0148.1	Winged Helix-Turn-Helix	Forkhead	vertebrates	12533	0.332	23	10	13001	10848	121	0.0238	61854	0.0194	7607	2883
FOXO3	MA0157.1	Winged Helix-Turn-Helix	Forkhead	vertebrates	11734	0.298	24	9	13232	10617	136	0.0195	68018	0.0155	7592	3423
Foxd3	MA0041.1	Winged Helix-Turn-Helix	Forkhead	vertebrates	12945	0.223	22	11	11063	12786	96	0.0206	48606	0.0166	7395	4185
ARID3A	MA0151.1	Helix-Turn-Helix	Arid	vertebrates	9896	0.062	28	5	15635	8214	307	0.0329	163070	0.0278	7317	4414
Tcfcp2l1	MA0145.1	Other	CP2	vertebrates	11650	0.609	16	17	10296	13553	63	0.0158	31354	0.0125	6969	1115
AP1	MA0099.2	Zipper-Type	Leucine Zipper	vertebrates	9193	0.405	26	7	15897	7952	211	0.0264	110862	0.0221	6955	2354
Arnt::Ahr	MA0006.1	Zipper-Type	Helix-Loop-Helix	vertebrates	9532	0.715	23	10	13215	10634	130	0.014	64351	0.011	6699	2681
CEBPA	MA0102.2	Zipper-Type	Leucine Zipper	vertebrates	8712	0.358	23	10	12472	11377	107	0.0172	54439	0.0139	6596	3422
RUNX1	MA0002.2	Ig-fold	Runt	vertebrates	10401	0.502	22	11	13270	10579	109	0.0214	57338	0.018	6208	1998
MEF2A	MA0052.1	Other Alpha-Helix	MADS	vertebrates	15709	0.179	14	19	6821	17028	34	0.00608	15310	0.00436	6157	2771
ELF5	MA0136.1	Winged Helix-Turn-Helix	Ets	vertebrates	8693	0.429	26	7	16061	7788	208	0.0335	114853	0.0294	5674	2211
Ar	MA0007.1	Zinc-coordinating	Hormone-nuclear Receptor	vertebrates	15703	0.498	2	31	523	23326	2	0.000787	543	0.00034	5618	1811
TEAD1	MA0090.1	Helix-Turn-Helix	Homeo	vertebrates	15678	0.507	11	22	5085	18764	19	0.00408	8242	0.00281	5598	2582
Pdx1	MA0132.1	Helix-Turn-Helix	Homeo	vertebrates	9040	0.194	27	6	15076	8773	253	0.0272	138227	0.0236	5511	4052
FEV	MA0156.1	Winged Helix-Turn-Helix	Ets	vertebrates	12121	0.442	25	8	14961	8888	149	0.0213	79979	0.0182	5485	2487
Myf	MA0055.1	Zipper-Type	Helix-Loop-Helix	vertebrates	15914	0.609	18	15	9863	13986	53	0.0114	26833	0.00916	5465	2434
Sox5	MA0087.1	Other Alpha-Helix	High Mobility Group	vertebrates	10831	0.199	19	14	12745	11104	134	0.0168	70597	0.0141	5429	0.959
E2F1	MA0024.1	Winged Helix-Turn-Helix	E2F	vertebrates	13838	0.625	15	18	7887	15962	37	0.00529	17102	0.00389	5283	2360
SPIB	MA0081.1	Winged Helix-Turn-Helix	Ets	vertebrates	9060	0.466	27	6	17041	6808	304	0.0381	171599	0.0342	5031	2054
YY1	MA0095.1	Zinc-coordinating	BetaBetaAlpha-zinc finger	vertebrates	8101	0.510	30	3	16682	7167	287	0.0308	161091	0.0275	4746	5488
Sox2	MA0143.1	Other Alpha-Helix	High Mobility Group	vertebrates	12951	0.361	4	29	2739	21110	9	0.00241	3763	0.00161	4719	0.626
HOXA5	MA0158.1	Helix-Turn-Helix	Homeo	vertebrates	8759	0.315	27	6	17106	6743	350	0.0501	201737	0.0459	4676	1999
MAX	MA0058.1	Zipper-Type	Helix-Loop-Helix	vertebrates	12685	0.571	13	20	7786	16063	32	0.00572	15500	0.00441	4650	1358
RELA	MA0107.1	Ig-fold	Rel	vertebrates	14757	0.567	17	16	6987	16862	28	0.00501	13339	0.0038	4625	5105
REST	MA0138.2	Zinc-coordinating	BetaBetaAlpha-zinc finger	vertebrates	23134	0.596	1	32	230	23619	1	0.000376	240	0.000143	4407	1293
INSM1	MA0155.1	Zinc-coordinating	BetaBetaAlpha-zinc finger	vertebrates	14862	0.667	16	17	7394	16455	34	0.0073	17221	0.00588	4352	3622
Arnt	MA0004.1	Zipper-Type	Helix-Loop-Helix	vertebrates	10992	0.642	14	19	6851	16998	29	0.00311	13481	0.0023	3953	2738
Pou5f1	MA0142.1	Helix-Turn-Helix	Homeo	vertebrates	14808	0.308	8	25	3315	20534	11	0.00295	5092	0.00217	3901	2546
NR3C1	MA0113.1	Zinc-coordinating	Hormone-nuclear Receptor	vertebrates	14749	0.432	6	27	2464	21385	7	0.00225	3100	0.00159	3899	2123
HLF	MA0043.1	Zipper-Type	Leucine Zipper	vertebrates	11147	0.394	10	23	5385	18464	20	0.00429	9769	0.00334	3885	1640
TAL1::TCF3	MA0091.1	Zipper-Type	Helix-Loop-Helix	vertebrates	14070	0.453	15	18	7308	16541	28	0.00601	14395	0.00492	3666	2952
Nkx2-5	MA0063.1	Helix-Turn-Helix	Homeo	vertebrates	8270	0.218	27	6	16488	7361	331	0.0414	193378	0.0385	3573	2549
Ddit3::Cebpa	MA0019.1	Zipper-Type	Leucine Zipper	vertebrates	11652	0.483	13	20	5418	18431	19	0.00408	9509	0.00325	3414	3749
MZF1_5-13	MA0057.1	Zinc-coordinating	BetaBetaAlpha-zinc finger	vertebrates	9400	0.588	23	10	13049	10800	132	0.0236	75659	0.0215	3369	2837
EBF1	MA0154.1	Zipper-Type	Helix-Loop-Helix	vertebrates	11564	0.648	19	14	10966	12883	69	0.0123	38154	0.0109	3362	2096
HIF1A::ARNT	MA0259.1	Zipper-Type	Helix-Loop-Helix	vertebrates	9740	0.657	17	16	10621	13228	67	0.00959	36510	0.00831	3295	1335
Prrx2	MA0075.1	Helix-Turn-Helix	Homeo	vertebrates	9063	0.027	26	7	14651	9198	212	0.019	120971	0.0172	3156	3595
Zfp423	MA0116.1	Zinc-coordinating	BetaBetaAlpha-zinc finger	vertebrates	17925	0.679	10	23	5542	18307	19	0.0051	9900	0.00423	3143	1511
HNF4A	MA0114.1	Zinc-coordinating	Hormone-nuclear Receptor	vertebrates	9617	0.522	10	23	6228	17621	21	0.00488	10964	0.00406	3041	1040
T	MA0009.1	Beta-Hairpin-Ribbon	T	vertebrates	17863	0.452	3	30	1770	22079	5	0.000984	2070	0.000648	3036	0.803
NR4A2	MA0160.1	Zinc-coordinating	Hormone-nuclear Receptor	vertebrates	10165	0.491	21	12	13499	10350	103	0.0147	58548	0.0133	2884	1335
FOXD1	MA0031.1	Winged Helix-Turn-Helix	Forkhead	vertebrates	11926	0.275	20	13	12739	11110	108	0.0155	61689	0.014	2811	1355
FOXI1	MA0042.1	Winged Helix-Turn-Helix	Forkhead	vertebrates	13183	0.263	18	15	11378	12471	84	0.018	48475	0.0166	2715	1308
STAT1	MA0137.2	Ig-fold	Stat	vertebrates	13119	0.452	14	19	6228	17621	20	0.00537	10746	0.00459	2692	3481
Nobox	MA0125.1	Helix-Turn-Helix	Homeo	vertebrates	9573	0.260	25	8	13190	10659	130	0.0186	75714	0.0172	2459	4365
MYC::MAX	MA0059.1	Zipper-Type	Helix-Loop-Helix	vertebrates	14237	0.602	7	26	3340	20509	9	0.00177	4403	0.00138	2443	1768
PLAG1	MA0163.1	Zinc-coordinating	BetaBetaAlpha-zinc finger	vertebrates	19352	0.798	3	30	1903	21946	5	0.00125	2367	0.000943	2311	0.700
NF-kappaB	MA0061.1	Ig-fold	Rel	vertebrates	13345	0.621	17	16	8151	15698	33	0.0059	18353	0.00522	2198	3502
Myc	MA0147.1	Zipper-Type	Helix-Loop-Helix	vertebrates	11157	0.686	12	21	8057	15792	32	0.00572	17873	0.00509	2087	0.819
ELK4	MA0076.1	Winged Helix-Turn-Helix	Ets	vertebrates	14123	0.583	10	23	5857	17992	17	0.00274	9062	0.00232	1997	1277
Foxq1	MA0040.1	Winged Helix-Turn-Helix	Forkhead	vertebrates	14070	0.202	15	18	7808	16041	38	0.00748	21661	0.00678	1977	2435
Myb	MA0100.1	Helix-Turn-Helix	Myb	vertebrates	9883	0.591	21	12	13132	10717	97	0.0139	57157	0.013	1788	1568
ESR2	MA0258.1	Zinc-coordinating	Hormone-nuclear Receptor	vertebrates	13618	0.546	3	30	2155	21694	5	0.00161	2589	0.00133	1783	0.539
CREB1	MA0018.2	Zipper-Type	Leucine Zipper	vertebrates	10139	0.523	13	20	8942	14907	34	0.00487	19226	0.00438	1714	0.742
RORA_2	MA0072.1	Zinc-coordinating	Hormone-nuclear Receptor	vertebrates	17425	0.369	7	26	3497	20352	9	0.00225	4979	0.00198	1386	1604
USF1	MA0093.1	Zipper-Type	Helix-Loop-Helix	vertebrates	11290	0.643	11	22	9067	14782	37	0.00463	21370	0.00426	1330	0.267
SPI1	MA0080.2	Winged Helix-Turn-Helix	Ets	vertebrates	9640	0.435	25	8	15342	8507	155	0.0194	93608	0.0186	1309	2157
SP1	MA0079.2	Zinc-coordinating	BetaBetaAlpha-zinc finger	vertebrates	11129	0.820	19	14	12059	11790	128	0.0229	77659	0.0221	1260	1330
Mycn	MA0104.2	Zipper-Type	Helix-Loop-Helix	vertebrates	11104	0.699	10	23	8084	15765	31	0.00554	18308	0.00521	1068	0.318
NFIL3	MA0025.1	Zipper-Type	Leucine Zipper	vertebrates	14139	0.265	15	18	6579	17270	26	0.00512	15520	0.00486	0.842	3851
MZF1_1-4	MA0056.1	Zinc-coordinating	BetaBetaAlpha-zinc finger	vertebrates	8586	0.725	25	8	16346	7503	317	0.034	195450	0.0334	0.836	1408
IRF1	MA0050.1	Winged Helix-Turn-Helix	IRF	vertebrates	16008	0.383	9	24	5937	17912	19	0.00408	11281	0.00385	0.826	0.818
PPARG::RXRA	MA0065.2	Zinc-coordinating	Hormone-nuclear Receptor	vertebrates	11663	0.547	12	21	5918	17931	18	0.00483	10834	0.00463	0.680	2359
PBX1	MA0070.1	Helix-Turn-Helix	Homeo	vertebrates	14641	0.310	9	24	4013	19836	11	0.00236	6515	0.00223	0.637	2402
NKX3-1	MA0124.1	Helix-Turn-Helix	Homeo	vertebrates	11127	0.179	23	10	12310	11539	109	0.0136	67364	0.0134	0.447	3598
ZEB1	MA0103.1	Zinc-coordinating	BetaBetaAlpha-zinc finger	vertebrates	8305	0.557	25	8	16916	6933	268	0.0288	166617	0.0285	0.427	1060
TLX1::NFIC	MA0119.1	Helix-Turn-Helix::Other	Homeo::Nuclear Factor I-CCAAT-binding	vertebrates	19665	0.598	2	31	1053	22796	2	0.000501	1147	0.000457	0.386	0.840
RREB1	MA0073.1	Zinc-coordinating	BetaBetaAlpha-zinc finger	vertebrates	22278	0.623	2	31	1485	22364	3	0.00107	1801	0.00103	0.289	0.482
REL	MA0101.1	Ig-fold	Rel	vertebrates	10515	0.559	19	14	10229	13620	46	0.00823	28531	0.00812	0.260	2748
MIZF	MA0131.1	Zinc-coordinating	BetaBetaAlpha-zinc finger	vertebrates	13197	0.610	2	31	2001	21848	4	0.000715	2397	0.000682	0.220	0.252
HNF1B	MA0153.1	Helix-Turn-Helix	Homeo	vertebrates	16821	0.222	7	26	4014	19835	11	0.00236	6779	0.00232	0.181	1154
NR2F1	MA0017.1	Zinc-coordinating	Hormone-nuclear Receptor	vertebrates	15924	0.478	6	27	3660	20189	8	0.002	4972	0.00198	0.070	0.926
Esrrb	MA0141.1	Zinc-coordinating	Hormone-nuclear Receptor	vertebrates	12806	0.524	16	17	9870	13979	41	0.0088	25668	0.00877	0.063	1362
ELK1	MA0028.1	Winged Helix-Turn-Helix	Ets	vertebrates	8812	0.568	23	10	13284	10565	85	0.0152	53332	0.0152	0.031	2617
Gfi	MA0038.1	Zinc-coordinating	BetaBetaAlpha-zinc finger	vertebrates	9470	0.391	20	13	13325	10524	102	0.0182	64277	0.0183	-0.103	1028
Klf4	MA0039.2	Zinc-coordinating	BetaBetaAlpha-zinc finger	vertebrates	12618	0.771	22	11	13259	10590	136	0.0243	86281	0.0246	-0.366	2007
Pax6	MA0069.1	Helix-Turn-Helix	Homeo	vertebrates	13798	0.432	1	32	1188	22661	2	0.000501	1347	0.000537	-0.458	0.205
Nkx3-2	MA0122.1	Helix-Turn-Helix	Homeo	vertebrates	8542	0.463	25	8	14967	8882	140	0.0225	89478	0.0229	-0.619	2482
Egr1	MA0162.1	Zinc-coordinating	BetaBetaAlpha-zinc finger	vertebrates	14456	0.739	12	21	6206	17643	18	0.00354	11851	0.00371	-0.691	2074
GABPA	MA0062.2	Winged Helix-Turn-Helix	Ets	vertebrates	13335	0.647	16	17	9105	14744	31	0.0061	20382	0.00638	-0.863	1899
znf143	MA0088.1	Zinc-coordinating	BetaBetaAlpha-zinc finger	vertebrates	17541	0.530	2	31	1267	22582	2	0.000715	1432	0.000815	-0.900	0.636
NFKB1	MA0105.1	Ig-fold	Rel	vertebrates	15627	0.758	5	28	3838	20011	9	0.00177	6194	0.00194	-0.953	0.460
RXR::RAR_DR5	MA0159.1	Zinc-coordinating	Hormone-nuclear Receptor	vertebrates	16004	0.535	2	31	1277	22572	2	0.000608	1461	0.000707	-0.958	0.628
Spz1	MA0111.1	Other	Other	vertebrates	11907	0.538	13	20	6469	17380	18	0.00354	12217	0.00382	-1119	2456
FOXF2	MA0030.1	Winged Helix-Turn-Helix	Forkhead	vertebrates	14824	0.334	7	26	3998	19851	9	0.00225	6326	0.00252	-1301	1166
TP53	MA0106.1	Zinc-coordinating	Loop-Sheet-Helix	vertebrates	26239	0.603	0	33	8	23841	0	0	8	4.55e-06	-1496	0.000
Gata1	MA0035.2	Zinc-coordinating	GATA	vertebrates	10878	0.373	24	9	13946	9903	113	0.0222	74289	0.0233	-1622	2708
Evi1	MA0029.1	Zinc-coordinating	BetaBetaAlpha-zinc finger	vertebrates	17909	0.280	3	30	1896	21953	3	0.000751	2417	0.000963	-1683	0.705
PPARG	MA0066.1	Zinc-coordinating	Hormone-nuclear Receptor	vertebrates	20365	0.523	0	33	60	23789	0	0	62	3.53e-05	-1761	0.000
NR1H2::RXRA	MA0115.1	Zinc-coordinating	Hormone-nuclear Receptor	vertebrates	27878	0.445	0	33	98	23751	0	0	99	4.79e-05	-1942	0.000
RORA_1	MA0071.1	Zinc-coordinating	Hormone-nuclear Receptor	vertebrates	13190	0.424	13	20	8405	15444	26	0.00465	18459	0.00525	-2002	0.994
NHLH1	MA0048.1	Zipper-Type	Helix-Loop-Helix	vertebrates	14132	0.674	7	26	5638	18211	13	0.00279	9643	0.00329	-2113	0.366
Lhx3	MA0135.1	Helix-Turn-Helix	Homeo	vertebrates	16354	0.131	12	21	5681	18168	17	0.00395	12543	0.00464	-2424	2616
EWSR1-FLI1	MA0149.1	Winged Helix-Turn-Helix	Ets	vertebrates	32871	0.554	0	33	200	23649	0	0	202	0.000103	-2613	0.000
Zfx	MA0146.1	Zinc-coordinating	BetaBetaAlpha-zinc finger	vertebrates	13077	0.749	15	18	9583	14266	46	0.0115	32264	0.0129	-2825	1118
Tal1::Gata1	MA0140.1	Zipper-Type	Helix-Loop-Helix	vertebrates	11297	0.451	10	23	6035	17814	14	0.00451	10944	0.00561	-3509	1159
CTCF	MA0139.1	Zinc-coordinating	BetaBetaAlpha-zinc finger	vertebrates	17205	0.645	4	29	3176	20673	4	0.00136	3910	0.00211	-3932	0.420
HNF1A	MA0046.1	Helix-Turn-Helix	Homeo	vertebrates	15548	0.259	4	29	2982	20867	4	0.001	4286	0.00171	-4095	0.502
NFYA	MA0060.1	Other Alpha-Helix	NFY CCAAT-binding	vertebrates	12925	0.523	8	25	5703	18146	10	0.00286	9246	0.00421	-4957	0.599
IRF2	MA0051.1	Winged Helix-Turn-Helix	IRF	vertebrates	21134	0.412	0	33	833	23016	0	0	911	0.000467	-5207	0.000
Pax5	MA0014.1	Helix-Turn-Helix	Homeo	vertebrates	12432	0.575	0	33	1193	22656	0	0	1324	0.000754	-6571	0.000
NFE2L2	MA0150.1	Zipper-Type	Leucine Zipper	vertebrates	14394	0.486	4	29	5486	18363	6	0.00118	8772	0.00275	-7115	0.037

## Sheet: BT273 sh53 up analyzed genes
ADAMTS18 ADORA1 ALDH1L2 ANGPTL1 CA2 CNTN1 EDNRB EMILIN3 GBP1 GDAP1 GLIPR1 GPR12 MAMDC2 NCEH1 NUPR1 OLFML2B PCDH10 PHYHIPL PLP1 RIC3 SCRG1 SEZ6L SLC15A2 SLC6A9 SLC7A11 SORBS2 TCF7 TEX15 TMEM154 TNFAIP6 TNR TSPAN13 ZNF469
Omitted: ADGRB3 CTSL ERFE SLC26A4-AS1 TENM4

[truncated: 3 more sheets: BT273 sh18 up, BT273 sh18 up analyzed genes, read me]
